# Supplementary material for: A Quantitative and Narrative Evaluation of Goodman and Gilman’s Pharmacological Basis of Therapeutics
Source: Pharmacy (Basel). 2019 Dec 20;8(1):1. doi: 10.3390/pharmacy8010001 (PMC7151699; doi:10.3390/pharmacy8010001)
Supplement: Supplementary file 1 [file pharmacy-08-00001-s001.zip]

Archive with 1 entries (1 files):
- pharmacy-654206-supplementary.xlsx
