# Supplementary material for: A Quantitative and Narrative Evaluation of Goodman and Gilman’s Pharmacological Basis of Therapeutics
Source: Pharmacy (Basel). 2019 Dec 20;8(1):1. doi: 10.3390/pharmacy8010001 (PMC7151699; doi:10.3390/pharmacy8010001)
Supplement: Supplementary file 1 [file pharmacy-08-00001-s001.zip › pharmacy-654206-supplementary.xlsx]

## Sheet: G&G_Citations
BOOK	BOOK_YEAR	SECTION	SECTION_NUM	CHAPTER	AUTHOR_GENDER	REF_NUMBER	REF_YEAR	DIFF_2018	DIFF_REFERENCE	BOOK_NUMERIC	DEC_REF
Goodman-Gilman	2017	1: General Principles	1	1	f,m	1	2009	9	8	1	0
Goodman-Gilman	2017	1: General Principles	1	1	f,m	2	2012	6	5	1	0
Goodman-Gilman	2017	1: General Principles	1	1	f,m	3	2013	5	4	1	0
Goodman-Gilman	2017	1: General Principles	1	1	f,m	4	2007	11	10	1	1
Goodman-Gilman	2017	1: General Principles	1	1	f,m	5	1979	39	38	1	1
Goodman-Gilman	2017	1: General Principles	1	1	f,m	6	2013	5	4	1	0
Goodman-Gilman	2017	1: General Principles	1	1	f,m	7	2013	5	4	1	0
Goodman-Gilman	2017	1: General Principles	1	1	f,m	8	2014	4	3	1	0
Goodman-Gilman	2017	1: General Principles	1	1	f,m	9	2009	9	8	1	0
Goodman-Gilman	2017	1: General Principles	1	1	f,m	10	2015	3	2	1	0
Goodman-Gilman	2017	1: General Principles	1	1	f,m	11	2009	9	8	1	0
Goodman-Gilman	2017	1: General Principles	1	1	f,m	12	2005	13	12	1	1
Goodman-Gilman	2017	1: General Principles	1	1	f,m	13	2008	10	9	1	1
Goodman-Gilman	2017	1: General Principles	1	1	f,m	14	1859	159	158	1	1
Goodman-Gilman	2017	1: General Principles	1	1	f,m	15	2011	7	6	1	0
Goodman-Gilman	2017	1: General Principles	1	1	f,m	16	2013	5	4	1	0
Goodman-Gilman	2017	1: General Principles	1	1	f,m	17	2015	3	2	1	0
Goodman-Gilman	2017	1: General Principles	1	1	f,m	18	2013	5	4	1	0
Goodman-Gilman	2017	1: General Principles	1	1	f,m	19	2009	9	8	1	0
Goodman-Gilman	2017	1: General Principles	1	1	f,m	20	2009	9	8	1	0
Goodman-Gilman	2017	1: General Principles	1	1	f,m	21	2007	11	10	1	1
Goodman-Gilman	2017	1: General Principles	1	2	m	1	2006	12	11	1	1
Goodman-Gilman	2017	1: General Principles	1	2	m	2	2014	4	3	1	0
Goodman-Gilman	2017	1: General Principles	1	2	m	3	2014	4	3	1	0
Goodman-Gilman	2017	1: General Principles	1	2	m	4	2013	5	4	1	0
Goodman-Gilman	2017	1: General Principles	1	2	m	5	2014	4	3	1	0
Goodman-Gilman	2017	1: General Principles	1	2	m	6	2009	9	8	1	0
Goodman-Gilman	2017	1: General Principles	1	2	m	7	2015	3	2	1	0
Goodman-Gilman	2017	1: General Principles	1	2	m	8	2015	3	2	1	0
Goodman-Gilman	2017	1: General Principles	1	2	m	9	2005	13	12	1	1
Goodman-Gilman	2017	1: General Principles	1	2	m	10	2015	3	2	1	0
Goodman-Gilman	2017	1: General Principles	1	2	m	11	2014	4	3	1	0
Goodman-Gilman	2017	1: General Principles	1	2	m	12	2013	5	4	1	0
Goodman-Gilman	2017	1: General Principles	1	2	m	13	2014	4	3	1	0
Goodman-Gilman	2017	1: General Principles	1	2	m	14	2015	3	2	1	0
Goodman-Gilman	2017	1: General Principles	1	3	m	1	1954	64	63	1	1
Goodman-Gilman	2017	1: General Principles	1	3	m	2	2009	9	8	1	0
Goodman-Gilman	2017	1: General Principles	1	3	m	3	2002	16	15	1	1
Goodman-Gilman	2017	1: General Principles	1	3	m	4	2015	3	2	1	0
Goodman-Gilman	2017	1: General Principles	1	3	m	5	2016	2	1	1	0
Goodman-Gilman	2017	1: General Principles	1	3	m	6	2006	12	11	1	1
Goodman-Gilman	2017	1: General Principles	1	3	m	7	2003	15	14	1	1
Goodman-Gilman	2017	1: General Principles	1	3	m	8	2013	5	4	1	0
Goodman-Gilman	2017	1: General Principles	1	3	m	9	2000	18	17	1	1
Goodman-Gilman	2017	1: General Principles	1	3	m	10	2009	9	8	1	0
Goodman-Gilman	2017	1: General Principles	1	3	m	11	2004	14	13	1	1
Goodman-Gilman	2017	1: General Principles	1	3	m	12	2008	10	9	1	1
Goodman-Gilman	2017	1: General Principles	1	3	m	13	1973	45	44	1	1
Goodman-Gilman	2017	1: General Principles	1	3	m	14	2007	11	10	1	1
Goodman-Gilman	2017	1: General Principles	1	3	m	15	2004	14	13	1	1
Goodman-Gilman	2017	1: General Principles	1	3	m	16	2017	1	0	1	0
Goodman-Gilman	2017	1: General Principles	1	3	m	17	2002	16	15	1	1
Goodman-Gilman	2017	1: General Principles	1	3	m	18	2008	10	9	1	1
Goodman-Gilman	2017	1: General Principles	1	3	m	19	1957	61	60	1	1
Goodman-Gilman	2017	1: General Principles	1	3	m	20	2007	11	10	1	1
Goodman-Gilman	2017	1: General Principles	1	3	m	21	2009	9	8	1	0
Goodman-Gilman	2017	1: General Principles	1	3	m	22	2005	13	12	1	1
Goodman-Gilman	2017	1: General Principles	1	3	m	23	2008	10	9	1	1
Goodman-Gilman	2017	1: General Principles	1	3	m	24	1987	31	30	1	1
Goodman-Gilman	2017	1: General Principles	1	3	m	25	2008	10	9	1	1
Goodman-Gilman	2017	1: General Principles	1	3	m	26	2017	1	0	1	0
Goodman-Gilman	2017	1: General Principles	1	3	m	27	2001	17	16	1	1
Goodman-Gilman	2017	1: General Principles	1	3	m	28	2008	10	9	1	1
Goodman-Gilman	2017	1: General Principles	1	3	m	29	2002	16	15	1	1
Goodman-Gilman	2017	1: General Principles	1	3	m	30	2017	1	0	1	0
Goodman-Gilman	2017	1: General Principles	1	3	m	31	2015	3	2	1	0
Goodman-Gilman	2017	1: General Principles	1	3	m	32	2004	14	13	1	1
Goodman-Gilman	2017	1: General Principles	1	3	m	33	2009	9	8	1	0
Goodman-Gilman	2017	1: General Principles	1	3	m	34	2009	9	8	1	0
Goodman-Gilman	2017	1: General Principles	1	3	m	35	2004	14	13	1	1
Goodman-Gilman	2017	1: General Principles	1	3	m	36	2005	13	12	1	1
Goodman-Gilman	2017	1: General Principles	1	3	m	37	2007	11	10	1	1
Goodman-Gilman	2017	1: General Principles	1	3	m	38	2001	17	16	1	1
Goodman-Gilman	2017	1: General Principles	1	3	m	39	2009	9	8	1	0
Goodman-Gilman	2017	1: General Principles	1	3	m	40	2002	16	15	1	1
Goodman-Gilman	2017	1: General Principles	1	3	m	41	2003	15	14	1	1
Goodman-Gilman	2017	1: General Principles	1	3	m	42	2000	18	17	1	1
Goodman-Gilman	2017	1: General Principles	1	3	m	43	2004	14	13	1	1
Goodman-Gilman	2017	1: General Principles	1	3	m	44	2009	9	8	1	0
Goodman-Gilman	2017	1: General Principles	1	3	m	45	2004	14	13	1	1
Goodman-Gilman	2017	1: General Principles	1	3	m	46	2011	7	6	1	0
Goodman-Gilman	2017	1: General Principles	1	3	m	47	2006	12	11	1	1
Goodman-Gilman	2017	1: General Principles	1	3	m	48	2008	10	9	1	1
Goodman-Gilman	2017	1: General Principles	1	3	m	49	2008	10	9	1	1
Goodman-Gilman	2017	1: General Principles	1	3	m	50	2003	15	14	1	1
Goodman-Gilman	2017	1: General Principles	1	3	m	51	2008	10	9	1	1
Goodman-Gilman	2017	1: General Principles	1	3	m	52	1957	61	60	1	1
Goodman-Gilman	2017	1: General Principles	1	3	m	53	2013	5	4	1	0
Goodman-Gilman	2017	1: General Principles	1	3	m	54	2009	9	8	1	0
Goodman-Gilman	2017	1: General Principles	1	3	m	55	2007	11	10	1	1
Goodman-Gilman	2017	1: General Principles	1	3	m	56	2013	5	4	1	0
Goodman-Gilman	2017	1: General Principles	1	3	m	57	2006	12	11	1	1
Goodman-Gilman	2017	1: General Principles	1	3	m	58	2012	6	5	1	0
Goodman-Gilman	2017	1: General Principles	1	3	m	59	2008	10	9	1	1
Goodman-Gilman	2017	1: General Principles	1	3	m	60	2008	10	9	1	1
Goodman-Gilman	2017	1: General Principles	1	3	m	61	2009	9	8	1	0
Goodman-Gilman	2017	1: General Principles	1	3	m	62	2007	11	10	1	1
Goodman-Gilman	2017	1: General Principles	1	3	m	63	2009	9	8	1	0
Goodman-Gilman	2017	1: General Principles	1	3	m	64	2009	9	8	1	0
Goodman-Gilman	2017	1: General Principles	1	3	m	65	2009	9	8	1	0
Goodman-Gilman	2017	1: General Principles	1	4	f,m	1	2004	14	13	1	1
Goodman-Gilman	2017	1: General Principles	1	4	f,m	2	1999	19	18	1	1
Goodman-Gilman	2017	1: General Principles	1	4	f,m	3	1995	23	22	1	1
Goodman-Gilman	2017	1: General Principles	1	4	f,m	4	2008	10	9	1	1
Goodman-Gilman	2017	1: General Principles	1	4	f,m	5	2017	1	0	1	0
Goodman-Gilman	2017	1: General Principles	1	4	f,m	6	2006	12	11	1	1
Goodman-Gilman	2017	1: General Principles	1	4	f,m	7	2003	15	14	1	1
Goodman-Gilman	2017	1: General Principles	1	4	f,m	8	2007	11	10	1	1
Goodman-Gilman	2017	1: General Principles	1	4	f,m	9	2006	12	11	1	1
Goodman-Gilman	2017	1: General Principles	1	4	f,m	10	1995	23	22	1	1
Goodman-Gilman	2017	1: General Principles	1	4	f,m	11	1984	34	33	1	1
Goodman-Gilman	2017	1: General Principles	1	4	f,m	12	2013	5	4	1	0
Goodman-Gilman	2017	1: General Principles	1	4	f,m	13	1998	20	19	1	1
Goodman-Gilman	2017	1: General Principles	1	4	f,m	14	2005	13	12	1	1
Goodman-Gilman	2017	1: General Principles	1	4	f,m	15	2017	1	0	1	0
Goodman-Gilman	2017	1: General Principles	1	4	f,m	16	2014	4	3	1	0
Goodman-Gilman	2017	1: General Principles	1	4	f,m	17	2001	17	16	1	1
Goodman-Gilman	2017	1: General Principles	1	4	f,m	18	2011	7	6	1	0
Goodman-Gilman	2017	1: General Principles	1	4	f,m	19	2004	14	13	1	1
Goodman-Gilman	2017	1: General Principles	1	4	f,m	20	2004	14	13	1	1
Goodman-Gilman	2017	1: General Principles	1	4	f,m	21	2004	14	13	1	1
Goodman-Gilman	2017	1: General Principles	1	4	f,m	22	2015	3	2	1	0
Goodman-Gilman	2017	1: General Principles	1	4	f,m	23	2000	18	17	1	1
Goodman-Gilman	2017	1: General Principles	1	4	f,m	24	2004	14	13	1	1
Goodman-Gilman	2017	1: General Principles	1	4	f,m	25	2007	11	10	1	1
Goodman-Gilman	2017	1: General Principles	1	4	f,m	26	2002	16	15	1	1
Goodman-Gilman	2017	1: General Principles	1	4	f,m	27	1987	31	30	1	1
Goodman-Gilman	2017	1: General Principles	1	5	f,m	1	2015	3	2	1	0
Goodman-Gilman	2017	1: General Principles	1	5	f,m	2	2013	5	4	1	0
Goodman-Gilman	2017	1: General Principles	1	5	f,m	3	2012	6	5	1	0
Goodman-Gilman	2017	1: General Principles	1	5	f,m	4	2013	5	4	1	0
Goodman-Gilman	2017	1: General Principles	1	5	f,m	5	2008	10	9	1	1
Goodman-Gilman	2017	1: General Principles	1	5	f,m	6	2015	3	2	1	0
Goodman-Gilman	2017	1: General Principles	1	5	f,m	7	2012	6	5	1	0
Goodman-Gilman	2017	1: General Principles	1	5	f,m	8	2008	10	9	1	1
Goodman-Gilman	2017	1: General Principles	1	5	f,m	9	2012	6	5	1	0
Goodman-Gilman	2017	1: General Principles	1	5	f,m	10	2010	8	7	1	0
Goodman-Gilman	2017	1: General Principles	1	5	f,m	11	2015	3	2	1	0
Goodman-Gilman	2017	1: General Principles	1	5	f,m	12	2015	3	2	1	0
Goodman-Gilman	2017	1: General Principles	1	5	f,m	13	2011	7	6	1	0
Goodman-Gilman	2017	1: General Principles	1	5	f,m	14	2013	5	4	1	0
Goodman-Gilman	2017	1: General Principles	1	5	f,m	15	2002	16	15	1	1
Goodman-Gilman	2017	1: General Principles	1	5	f,m	16	2009	9	8	1	0
Goodman-Gilman	2017	1: General Principles	1	5	f,m	17	2006	12	11	1	1
Goodman-Gilman	2017	1: General Principles	1	5	f,m	18	2014	4	3	1	0
Goodman-Gilman	2017	1: General Principles	1	5	f,m	19	2015	3	2	1	0
Goodman-Gilman	2017	1: General Principles	1	5	f,m	20	2015	3	2	1	0
Goodman-Gilman	2017	1: General Principles	1	5	f,m	21	2011	7	6	1	0
Goodman-Gilman	2017	1: General Principles	1	5	f,m	22	2015	3	2	1	0
Goodman-Gilman	2017	1: General Principles	1	5	f,m	23	2011	7	6	1	0
Goodman-Gilman	2017	1: General Principles	1	5	f,m	24	2005	13	12	1	1
Goodman-Gilman	2017	1: General Principles	1	5	f,m	25	2015	3	2	1	0
Goodman-Gilman	2017	1: General Principles	1	5	f,m	26	2015	3	2	1	0
Goodman-Gilman	2017	1: General Principles	1	5	f,m	27	2015	3	2	1	0
Goodman-Gilman	2017	1: General Principles	1	5	f,m	28	2008	10	9	1	1
Goodman-Gilman	2017	1: General Principles	1	5	f,m	29	2006	12	11	1	1
Goodman-Gilman	2017	1: General Principles	1	5	f,m	30	2013	5	4	1	0
Goodman-Gilman	2017	1: General Principles	1	5	f,m	31	2008	10	9	1	1
Goodman-Gilman	2017	1: General Principles	1	5	f,m	32	2014	4	3	1	0
Goodman-Gilman	2017	1: General Principles	1	5	f,m	33	2013	5	4	1	0
Goodman-Gilman	2017	1: General Principles	1	5	f,m	34	2008	10	9	1	1
Goodman-Gilman	2017	1: General Principles	1	5	f,m	35	2007	11	10	1	1
Goodman-Gilman	2017	1: General Principles	1	5	f,m	36	2003	15	14	1	1
Goodman-Gilman	2017	1: General Principles	1	5	f,m	37	2009	9	8	1	0
Goodman-Gilman	2017	1: General Principles	1	5	f,m	38	2015	3	2	1	0
Goodman-Gilman	2017	1: General Principles	1	5	f,m	39	2006	12	11	1	1
Goodman-Gilman	2017	1: General Principles	1	5	f,m	40	2006	12	11	1	1
Goodman-Gilman	2017	1: General Principles	1	6	m,m,m	1	2015	3	2	1	0
Goodman-Gilman	2017	1: General Principles	1	6	m,m,m	2	2005	13	12	1	1
Goodman-Gilman	2017	1: General Principles	1	6	m,m,m	3	2011	7	6	1	0
Goodman-Gilman	2017	1: General Principles	1	6	m,m,m	4	2015	3	2	1	0
Goodman-Gilman	2017	1: General Principles	1	6	m,m,m	5	2015	3	2	1	0
Goodman-Gilman	2017	1: General Principles	1	6	m,m,m	6	2002	16	15	1	1
Goodman-Gilman	2017	1: General Principles	1	6	m,m,m	7	2013	5	4	1	0
Goodman-Gilman	2017	1: General Principles	1	6	m,m,m	8	2008	10	9	1	1
Goodman-Gilman	2017	1: General Principles	1	6	m,m,m	9	2015	3	2	1	0
Goodman-Gilman	2017	1: General Principles	1	6	m,m,m	10	2003	15	14	1	1
Goodman-Gilman	2017	1: General Principles	1	6	m,m,m	11	2002	16	15	1	1
Goodman-Gilman	2017	1: General Principles	1	7	m	1	1999	19	18	1	1
Goodman-Gilman	2017	1: General Principles	1	7	m	2	2012	6	5	1	0
Goodman-Gilman	2017	1: General Principles	1	7	m	3	2008	10	9	1	1
Goodman-Gilman	2017	1: General Principles	1	7	m	4	2009	9	8	1	0
Goodman-Gilman	2017	1: General Principles	1	7	m	5	2006	12	11	1	1
Goodman-Gilman	2017	1: General Principles	1	7	m	6	2008	10	9	1	1
Goodman-Gilman	2017	1: General Principles	1	7	m	7	2006	12	11	1	1
Goodman-Gilman	2017	1: General Principles	1	7	m	8	2009	9	8	1	0
Goodman-Gilman	2017	1: General Principles	1	7	m	9	2013	5	4	1	0
Goodman-Gilman	2017	1: General Principles	1	7	m	10	2012	6	5	1	0
Goodman-Gilman	2017	1: General Principles	1	7	m	11	2003	15	14	1	1
Goodman-Gilman	2017	1: General Principles	1	7	m	12	2014	4	3	1	0
Goodman-Gilman	2017	1: General Principles	1	7	m	13	2015	3	2	1	0
Goodman-Gilman	2017	1: General Principles	1	7	m	14	2007	11	10	1	1
Goodman-Gilman	2017	1: General Principles	1	7	m	15	2004	14	13	1	1
Goodman-Gilman	2017	1: General Principles	1	7	m	16	2001	17	16	1	1
Goodman-Gilman	2017	1: General Principles	1	7	m	17	2012	6	5	1	0
Goodman-Gilman	2017	1: General Principles	1	7	m	18	2015	3	2	1	0
Goodman-Gilman	2017	1: General Principles	1	7	m	19	2014	4	3	1	0
Goodman-Gilman	2017	1: General Principles	1	7	m	20	2007	11	10	1	1
Goodman-Gilman	2017	1: General Principles	1	7	m	21	2013	5	4	1	0
Goodman-Gilman	2017	1: General Principles	1	7	m	22	2014	4	3	1	0
Goodman-Gilman	2017	1: General Principles	1	7	m	23	2001	17	16	1	1
Goodman-Gilman	2017	1: General Principles	1	7	m	24	2002	16	15	1	1
Goodman-Gilman	2017	1: General Principles	1	7	m	25	2010	8	7	1	0
Goodman-Gilman	2017	1: General Principles	1	7	m	26	2008	10	9	1	1
Goodman-Gilman	2017	1: General Principles	1	7	m	27	2013	5	4	1	0
Goodman-Gilman	2017	1: General Principles	1	7	m	28	2010	8	7	1	0
Goodman-Gilman	2017	1: General Principles	1	7	m	29	2015	3	2	1	0
Goodman-Gilman	2017	1: General Principles	1	7	m	30	2013	5	4	1	0
Goodman-Gilman	2017	1: General Principles	1	7	m	31	2013	5	4	1	0
Goodman-Gilman	2017	1: General Principles	1	7	m	32	2012	6	5	1	0
Goodman-Gilman	2017	1: General Principles	1	7	m	33	2011	7	6	1	0
Goodman-Gilman	2017	1: General Principles	1	7	m	34	2014	4	3	1	0
Goodman-Gilman	2017	1: General Principles	1	7	m	35	2015	3	2	1	0
Goodman-Gilman	2017	1: General Principles	1	7	m	36	2011	7	6	1	0
Goodman-Gilman	2017	1: General Principles	1	7	m	37	2003	15	14	1	1
Goodman-Gilman	2017	1: General Principles	1	7	m	38	2004	14	13	1	1
Goodman-Gilman	2017	1: General Principles	1	7	m	39	2009	9	8	1	0
Goodman-Gilman	2017	1: General Principles	1	7	m	40	2014	4	3	1	0
Goodman-Gilman	2017	1: General Principles	1	7	m	41	2008	10	9	1	1
Goodman-Gilman	2017	1: General Principles	1	7	m	42	2009	9	8	1	0
Goodman-Gilman	2017	1: General Principles	1	7	m	43	2014	4	3	1	0
Goodman-Gilman	2017	1: General Principles	1	7	m	44	2007	11	10	1	1
Goodman-Gilman	2017	1: General Principles	1	7	m	45	2009	9	8	1	0
Goodman-Gilman	2017	1: General Principles	1	7	m	46	2001	17	16	1	1
Goodman-Gilman	2017	1: General Principles	1	7	m	47	2015	3	2	1	0
Goodman-Gilman	2017	1: General Principles	1	7	m	48	2015	3	2	1	0
Goodman-Gilman	2017	1: General Principles	1	7	m	49	2014	4	3	1	0
Goodman-Gilman	2017	1: General Principles	1	7	m	50	2008	10	9	1	1
Goodman-Gilman	2017	2: Neuropharmacology	2	8	m,f,m	1	1995	23	22	1	1
Goodman-Gilman	2017	2: Neuropharmacology	2	8	m,f,m	2	2001	17	16	1	1
Goodman-Gilman	2017	2: Neuropharmacology	2	8	m,f,m	3	1948	70	69	1	1
Goodman-Gilman	2017	2: Neuropharmacology	2	8	m,f,m	4	2013	5	4	1	0
Goodman-Gilman	2017	2: Neuropharmacology	2	8	m,f,m	5	2009	9	8	1	0
Goodman-Gilman	2017	2: Neuropharmacology	2	8	m,f,m	6	1989	29	28	1	1
Goodman-Gilman	2017	2: Neuropharmacology	2	8	m,f,m	7	1994	24	23	1	1
Goodman-Gilman	2017	2: Neuropharmacology	2	8	m,f,m	8	1999	19	18	1	1
Goodman-Gilman	2017	2: Neuropharmacology	2	8	m,f,m	9	1998	20	19	1	1
Goodman-Gilman	2017	2: Neuropharmacology	2	8	m,f,m	10	2005	13	12	1	1
Goodman-Gilman	2017	2: Neuropharmacology	2	8	m,f,m	11	2008	10	9	1	1
Goodman-Gilman	2017	2: Neuropharmacology	2	8	m,f,m	12	2006	12	11	1	1
Goodman-Gilman	2017	2: Neuropharmacology	2	8	m,f,m	13	2013	5	4	1	0
Goodman-Gilman	2017	2: Neuropharmacology	2	8	m,f,m	14	2015	3	2	1	0
Goodman-Gilman	2017	2: Neuropharmacology	2	8	m,f,m	15	2002	16	15	1	1
Goodman-Gilman	2017	2: Neuropharmacology	2	8	m,f,m	16	2000	18	17	1	1
Goodman-Gilman	2017	2: Neuropharmacology	2	8	m,f,m	17	2008	10	9	1	1
Goodman-Gilman	2017	2: Neuropharmacology	2	8	m,f,m	18	2007	11	10	1	1
Goodman-Gilman	2017	2: Neuropharmacology	2	8	m,f,m	19	2000	18	17	1	1
Goodman-Gilman	2017	2: Neuropharmacology	2	8	m,f,m	20	1999	19	18	1	1
Goodman-Gilman	2017	2: Neuropharmacology	2	8	m,f,m	21	2000	18	17	1	1
Goodman-Gilman	2017	2: Neuropharmacology	2	8	m,f,m	22	2001	17	16	1	1
Goodman-Gilman	2017	2: Neuropharmacology	2	8	m,f,m	23	2010	8	7	1	0
Goodman-Gilman	2017	2: Neuropharmacology	2	8	m,f,m	24	1999	19	18	1	1
Goodman-Gilman	2017	2: Neuropharmacology	2	8	m,f,m	25	1974	44	43	1	1
Goodman-Gilman	2017	2: Neuropharmacology	2	8	m,f,m	26	1998	20	19	1	1
Goodman-Gilman	2017	2: Neuropharmacology	2	8	m,f,m	27	2001	17	16	1	1
Goodman-Gilman	2017	2: Neuropharmacology	2	8	m,f,m	28	2004	14	13	1	1
Goodman-Gilman	2017	2: Neuropharmacology	2	8	m,f,m	29	1989	29	28	1	1
Goodman-Gilman	2017	2: Neuropharmacology	2	8	m,f,m	30	2016	2	1	1	0
Goodman-Gilman	2017	2: Neuropharmacology	2	8	m,f,m	31	2008	10	9	1	1
Goodman-Gilman	2017	2: Neuropharmacology	2	8	m,f,m	32	2004	14	13	1	1
Goodman-Gilman	2017	2: Neuropharmacology	2	8	m,f,m	33	2002	16	15	1	1
Goodman-Gilman	2017	2: Neuropharmacology	2	8	m,f,m	34	2000	18	17	1	1
Goodman-Gilman	2017	2: Neuropharmacology	2	8	m,f,m	35	1999	19	18	1	1
Goodman-Gilman	2017	2: Neuropharmacology	2	8	m,f,m	36	2014	4	3	1	0
Goodman-Gilman	2017	2: Neuropharmacology	2	8	m,f,m	37	2003	15	14	1	1
Goodman-Gilman	2017	2: Neuropharmacology	2	8	m,f,m	38	2001	17	16	1	1
Goodman-Gilman	2017	2: Neuropharmacology	2	8	m,f,m	39	2015	3	2	1	0
Goodman-Gilman	2017	2: Neuropharmacology	2	8	m,f,m	40	2007	11	10	1	1
Goodman-Gilman	2017	2: Neuropharmacology	2	8	m,f,m	41	1986	32	31	1	1
Goodman-Gilman	2017	2: Neuropharmacology	2	8	m,f,m	42	2009	9	8	1	0
Goodman-Gilman	2017	2: Neuropharmacology	2	8	m,f,m	43	2014	4	3	1	0
Goodman-Gilman	2017	2: Neuropharmacology	2	8	m,f,m	44	1999	19	18	1	1
Goodman-Gilman	2017	2: Neuropharmacology	2	8	m,f,m	45	2000	18	17	1	1
Goodman-Gilman	2017	2: Neuropharmacology	2	8	m,f,m	46	2007	11	10	1	1
Goodman-Gilman	2017	2: Neuropharmacology	2	8	m,f,m	47	2004	14	13	1	1
Goodman-Gilman	2017	2: Neuropharmacology	2	8	m,f,m	48	2006	12	11	1	1
Goodman-Gilman	2017	2: Neuropharmacology	2	8	m,f,m	49	1997	21	20	1	1
Goodman-Gilman	2017	2: Neuropharmacology	2	8	m,f,m	50	1997	21	20	1	1
Goodman-Gilman	2017	2: Neuropharmacology	2	8	m,f,m	51	2008	10	9	1	1
Goodman-Gilman	2017	2: Neuropharmacology	2	8	m,f,m	52	2000	18	17	1	1
Goodman-Gilman	2017	2: Neuropharmacology	2	8	m,f,m	53	2000	18	17	1	1
Goodman-Gilman	2017	2: Neuropharmacology	2	8	m,f,m	54	2008	10	9	1	1
Goodman-Gilman	2017	2: Neuropharmacology	2	8	m,f,m	55	1988	30	29	1	1
Goodman-Gilman	2017	2: Neuropharmacology	2	8	m,f,m	56	1999	19	18	1	1
Goodman-Gilman	2017	2: Neuropharmacology	2	8	m,f,m	57	2003	15	14	1	1
Goodman-Gilman	2017	2: Neuropharmacology	2	8	m,f,m	58	2000	18	17	1	1
Goodman-Gilman	2017	2: Neuropharmacology	2	8	m,f,m	59	1998	20	19	1	1
Goodman-Gilman	2017	2: Neuropharmacology	2	8	m,f,m	60	2009	9	8	1	0
Goodman-Gilman	2017	2: Neuropharmacology	2	8	m,f,m	61	2014	4	3	1	0
Goodman-Gilman	2017	2: Neuropharmacology	2	8	m,f,m	62	2006	12	11	1	1
Goodman-Gilman	2017	2: Neuropharmacology	2	8	m,f,m	63	2008	10	9	1	1
Goodman-Gilman	2017	2: Neuropharmacology	2	8	m,f,m	64	2004	14	13	1	1
Goodman-Gilman	2017	2: Neuropharmacology	2	8	m,f,m	65	2012	6	5	1	0
Goodman-Gilman	2017	2: Neuropharmacology	2	8	m,f,m	66	1991	27	26	1	1
Goodman-Gilman	2017	2: Neuropharmacology	2	8	m,f,m	67	2004	14	13	1	1
Goodman-Gilman	2017	2: Neuropharmacology	2	8	m,f,m	68	2002	16	15	1	1
Goodman-Gilman	2017	2: Neuropharmacology	2	8	m,f,m	69	2012	6	5	1	0
Goodman-Gilman	2017	2: Neuropharmacology	2	8	m,f,m	70	2016	2	1	1	0
Goodman-Gilman	2017	2: Neuropharmacology	2	8	m,f,m	71	2000	18	17	1	1
Goodman-Gilman	2017	2: Neuropharmacology	2	8	m,f,m	72	2002	16	15	1	1
Goodman-Gilman	2017	2: Neuropharmacology	2	8	m,f,m	73	1994	24	23	1	1
Goodman-Gilman	2017	2: Neuropharmacology	2	8	m,f,m	74	2000	18	17	1	1
Goodman-Gilman	2017	2: Neuropharmacology	2	8	m,f,m	75	1998	20	19	1	1
Goodman-Gilman	2017	2: Neuropharmacology	2	8	m,f,m	76	2005	13	12	1	1
Goodman-Gilman	2017	2: Neuropharmacology	2	8	m,f,m	77	1984	34	33	1	1
Goodman-Gilman	2017	2: Neuropharmacology	2	8	m,f,m	78	1999	19	18	1	1
Goodman-Gilman	2017	2: Neuropharmacology	2	8	m,f,m	79	1995	23	22	1	1
Goodman-Gilman	2017	2: Neuropharmacology	2	8	m,f,m	80	2014	4	3	1	0
Goodman-Gilman	2017	2: Neuropharmacology	2	8	m,f,m	81	2005	13	12	1	1
Goodman-Gilman	2017	2: Neuropharmacology	2	8	m,f,m	82	2002	16	15	1	1
Goodman-Gilman	2017	2: Neuropharmacology	2	8	m,f,m	83	2002	16	15	1	1
Goodman-Gilman	2017	2: Neuropharmacology	2	8	m,f,m	84	2003	15	14	1	1
Goodman-Gilman	2017	2: Neuropharmacology	2	8	m,f,m	85	2000	18	17	1	1
Goodman-Gilman	2017	2: Neuropharmacology	2	8	m,f,m	86	2016	2	1	1	0
Goodman-Gilman	2017	2: Neuropharmacology	2	8	m,f,m	87	2003	15	14	1	1
Goodman-Gilman	2017	2: Neuropharmacology	2	8	m,f,m	88	1996	22	21	1	1
Goodman-Gilman	2017	2: Neuropharmacology	2	8	m,f,m	89	1996	22	21	1	1
Goodman-Gilman	2017	2: Neuropharmacology	2	8	m,f,m	90	2003	15	14	1	1
Goodman-Gilman	2017	2: Neuropharmacology	2	8	m,f,m	91	2007	11	10	1	1
Goodman-Gilman	2017	2: Neuropharmacology	2	8	m,f,m	92	1994	24	23	1	1
Goodman-Gilman	2017	2: Neuropharmacology	2	8	m,f,m	93	1998	20	19	1	1
Goodman-Gilman	2017	2: Neuropharmacology	2	8	m,f,m	94	1946	72	71	1	1
Goodman-Gilman	2017	2: Neuropharmacology	2	8	m,f,m	95	1997	21	20	1	1
Goodman-Gilman	2017	2: Neuropharmacology	2	8	m,f,m	96	2004	14	13	1	1
Goodman-Gilman	2017	2: Neuropharmacology	2	8	m,f,m	97	2000	18	17	1	1
Goodman-Gilman	2017	2: Neuropharmacology	2	8	m,f,m	98	2007	11	10	1	1
Goodman-Gilman	2017	2: Neuropharmacology	2	8	m,f,m	99	2008	10	9	1	1
Goodman-Gilman	2017	2: Neuropharmacology	2	8	m,f,m	100	1991	27	26	1	1
Goodman-Gilman	2017	2: Neuropharmacology	2	8	m,f,m	101	2002	16	15	1	1
Goodman-Gilman	2017	2: Neuropharmacology	2	8	m,f,m	102	1977	41	40	1	1
Goodman-Gilman	2017	2: Neuropharmacology	2	8	m,f,m	103	2004	14	13	1	1
Goodman-Gilman	2017	2: Neuropharmacology	2	8	m,f,m	104	1999	19	18	1	1
Goodman-Gilman	2017	2: Neuropharmacology	2	8	m,f,m	105	1999	19	18	1	1
Goodman-Gilman	2017	2: Neuropharmacology	2	8	m,f,m	106	2006	12	11	1	1
Goodman-Gilman	2017	2: Neuropharmacology	2	8	m,f,m	107	2009	9	8	1	0
Goodman-Gilman	2017	2: Neuropharmacology	2	8	m,f,m	108	1998	20	19	1	1
Goodman-Gilman	2017	2: Neuropharmacology	2	8	m,f,m	109	2015	3	2	1	0
Goodman-Gilman	2017	2: Neuropharmacology	2	8	m,f,m	110	2013	5	4	1	0
Goodman-Gilman	2017	2: Neuropharmacology	2	8	m,f,m	111	2014	4	3	1	0
Goodman-Gilman	2017	2: Neuropharmacology	2	8	m,f,m	112	2006	12	11	1	1
Goodman-Gilman	2017	2: Neuropharmacology	2	8	m,f,m	113	2000	18	17	1	1
Goodman-Gilman	2017	2: Neuropharmacology	2	8	m,f,m	114	2002	16	15	1	1
Goodman-Gilman	2017	2: Neuropharmacology	2	8	m,f,m	115	1989	29	28	1	1
Goodman-Gilman	2017	2: Neuropharmacology	2	9	f,f,m	1	2006	12	11	1	1
Goodman-Gilman	2017	2: Neuropharmacology	2	9	f,f,m	2	2005	13	12	1	1
Goodman-Gilman	2017	2: Neuropharmacology	2	9	f,f,m	3	2014	4	3	1	0
Goodman-Gilman	2017	2: Neuropharmacology	2	9	f,f,m	4	2005	13	12	1	1
Goodman-Gilman	2017	2: Neuropharmacology	2	9	f,f,m	5	1987	31	30	1	1
Goodman-Gilman	2017	2: Neuropharmacology	2	9	f,f,m	6	1999	19	18	1	1
Goodman-Gilman	2017	2: Neuropharmacology	2	9	f,f,m	7	1998	20	19	1	1
Goodman-Gilman	2017	2: Neuropharmacology	2	9	f,f,m	8	2004	14	13	1	1
Goodman-Gilman	2017	2: Neuropharmacology	2	9	f,f,m	9	2005	13	12	1	1
Goodman-Gilman	2017	2: Neuropharmacology	2	9	f,f,m	10	2008	10	9	1	1
Goodman-Gilman	2017	2: Neuropharmacology	2	9	f,f,m	11	2009	9	8	1	0
Goodman-Gilman	2017	2: Neuropharmacology	2	9	f,f,m	12	2014	4	3	1	0
Goodman-Gilman	2017	2: Neuropharmacology	2	9	f,f,m	13	2000	18	17	1	1
Goodman-Gilman	2017	2: Neuropharmacology	2	9	f,f,m	14	1987	31	30	1	1
Goodman-Gilman	2017	2: Neuropharmacology	2	9	f,f,m	15	2015	3	2	1	0
Goodman-Gilman	2017	2: Neuropharmacology	2	9	f,f,m	16	1996	22	21	1	1
Goodman-Gilman	2017	2: Neuropharmacology	2	9	f,f,m	17	1998	20	19	1	1
Goodman-Gilman	2017	2: Neuropharmacology	2	9	f,f,m	18	2004	14	13	1	1
Goodman-Gilman	2017	2: Neuropharmacology	2	9	f,f,m	19	1999	19	18	1	1
Goodman-Gilman	2017	2: Neuropharmacology	2	9	f,f,m	20	2004	14	13	1	1
Goodman-Gilman	2017	2: Neuropharmacology	2	9	f,f,m	21	2009	9	8	1	0
Goodman-Gilman	2017	2: Neuropharmacology	2	9	f,f,m	22	2015	3	2	1	0
Goodman-Gilman	2017	2: Neuropharmacology	2	9	f,f,m	23	2012	6	5	1	0
Goodman-Gilman	2017	2: Neuropharmacology	2	9	f,f,m	24	1978	40	39	1	1
Goodman-Gilman	2017	2: Neuropharmacology	2	9	f,f,m	25	2012	6	5	1	0
Goodman-Gilman	2017	2: Neuropharmacology	2	9	f,f,m	26	2006	12	11	1	1
Goodman-Gilman	2017	2: Neuropharmacology	2	9	f,f,m	27	1999	19	18	1	1
Goodman-Gilman	2017	2: Neuropharmacology	2	9	f,f,m	28	2006	12	11	1	1
Goodman-Gilman	2017	2: Neuropharmacology	2	9	f,f,m	29	2004	14	13	1	1
Goodman-Gilman	2017	2: Neuropharmacology	2	9	f,f,m	30	2012	6	5	1	0
Goodman-Gilman	2017	2: Neuropharmacology	2	9	f,f,m	31	2013	5	4	1	0
Goodman-Gilman	2017	2: Neuropharmacology	2	9	f,f,m	32	2014	4	3	1	0
Goodman-Gilman	2017	2: Neuropharmacology	2	9	f,f,m	33	2009	9	8	1	0
Goodman-Gilman	2017	2: Neuropharmacology	2	9	f,f,m	34	2013	5	4	1	0
Goodman-Gilman	2017	2: Neuropharmacology	2	9	f,f,m	35	1994	24	23	1	1
Goodman-Gilman	2017	2: Neuropharmacology	2	9	f,f,m	36	2001	17	16	1	1
Goodman-Gilman	2017	2: Neuropharmacology	2	9	f,f,m	37	2009	9	8	1	0
Goodman-Gilman	2017	2: Neuropharmacology	2	9	f,f,m	38	2002	16	15	1	1
Goodman-Gilman	2017	2: Neuropharmacology	2	9	f,f,m	39	2007	11	10	1	1
Goodman-Gilman	2017	2: Neuropharmacology	2	9	f,f,m	40	2010	8	7	1	0
Goodman-Gilman	2017	2: Neuropharmacology	2	9	f,f,m	41	1995	23	22	1	1
Goodman-Gilman	2017	2: Neuropharmacology	2	9	f,f,m	42	2014	4	3	1	0
Goodman-Gilman	2017	2: Neuropharmacology	2	9	f,f,m	43	2001	17	16	1	1
Goodman-Gilman	2017	2: Neuropharmacology	2	9	f,f,m	44	2004	14	13	1	1
Goodman-Gilman	2017	2: Neuropharmacology	2	9	f,f,m	45	2004	14	13	1	1
Goodman-Gilman	2017	2: Neuropharmacology	2	9	f,f,m	46	2011	7	6	1	0
Goodman-Gilman	2017	2: Neuropharmacology	2	9	f,f,m	47	2000	18	17	1	1
Goodman-Gilman	2017	2: Neuropharmacology	2	9	f,f,m	48	2005	13	12	1	1
Goodman-Gilman	2017	2: Neuropharmacology	2	9	f,f,m	49	1997	21	20	1	1
Goodman-Gilman	2017	2: Neuropharmacology	2	9	f,f,m	50	2004	14	13	1	1
Goodman-Gilman	2017	2: Neuropharmacology	2	9	f,f,m	51	1988	30	29	1	1
Goodman-Gilman	2017	2: Neuropharmacology	2	9	f,f,m	52	1996	22	21	1	1
Goodman-Gilman	2017	2: Neuropharmacology	2	9	f,f,m	53	2007	11	10	1	1
Goodman-Gilman	2017	2: Neuropharmacology	2	9	f,f,m	54	1995	23	22	1	1
Goodman-Gilman	2017	2: Neuropharmacology	2	10	m	1	2015	3	2	1	0
Goodman-Gilman	2017	2: Neuropharmacology	2	10	m	2	1995	23	22	1	1
Goodman-Gilman	2017	2: Neuropharmacology	2	10	m	3	2004	14	13	1	1
Goodman-Gilman	2017	2: Neuropharmacology	2	10	m	4	2008	10	9	1	1
Goodman-Gilman	2017	2: Neuropharmacology	2	10	m	5	2015	3	2	1	0
Goodman-Gilman	2017	2: Neuropharmacology	2	10	m	6	2005	13	12	1	1
Goodman-Gilman	2017	2: Neuropharmacology	2	10	m	7	1976	42	41	1	1
Goodman-Gilman	2017	2: Neuropharmacology	2	10	m	8	2013	5	4	1	0
Goodman-Gilman	2017	2: Neuropharmacology	2	10	m	9	2013	5	4	1	0
Goodman-Gilman	2017	2: Neuropharmacology	2	10	m	10	2013	5	4	1	0
Goodman-Gilman	2017	2: Neuropharmacology	2	10	m	11	2004	14	13	1	1
Goodman-Gilman	2017	2: Neuropharmacology	2	10	m	12	1993	25	24	1	1
Goodman-Gilman	2017	2: Neuropharmacology	2	10	m	13	1991	27	26	1	1
Goodman-Gilman	2017	2: Neuropharmacology	2	10	m	14	2009	9	8	1	0
Goodman-Gilman	2017	2: Neuropharmacology	2	10	m	15	2013	5	4	1	0
Goodman-Gilman	2017	2: Neuropharmacology	2	10	m	16	1994	24	23	1	1
Goodman-Gilman	2017	2: Neuropharmacology	2	10	m	17	2008	10	9	1	1
Goodman-Gilman	2017	2: Neuropharmacology	2	10	m	18	2008	10	9	1	1
Goodman-Gilman	2017	2: Neuropharmacology	2	10	m	19	2015	3	2	1	0
Goodman-Gilman	2017	2: Neuropharmacology	2	10	m	20	2011	7	6	1	0
Goodman-Gilman	2017	2: Neuropharmacology	2	10	m	21	2012	6	5	1	0
Goodman-Gilman	2017	2: Neuropharmacology	2	10	m	22	1973	45	44	1	1
Goodman-Gilman	2017	2: Neuropharmacology	2	10	m	23	1971	47	46	1	1
Goodman-Gilman	2017	2: Neuropharmacology	2	10	m	24	2007	11	10	1	1
Goodman-Gilman	2017	2: Neuropharmacology	2	10	m	25	1991	27	26	1	1
Goodman-Gilman	2017	2: Neuropharmacology	2	10	m	26	2000	18	17	1	1
Goodman-Gilman	2017	2: Neuropharmacology	2	10	m	27	2006	12	11	1	1
Goodman-Gilman	2017	2: Neuropharmacology	2	10	m	28	1997	21	20	1	1
Goodman-Gilman	2017	2: Neuropharmacology	2	10	m	29	2004	14	13	1	1
Goodman-Gilman	2017	2: Neuropharmacology	2	10	m	30	2000	18	17	1	1
Goodman-Gilman	2017	2: Neuropharmacology	2	10	m	31	2013	5	4	1	0
Goodman-Gilman	2017	2: Neuropharmacology	2	10	m	32	2012	6	5	1	0
Goodman-Gilman	2017	2: Neuropharmacology	2	10	m	33	2003	15	14	1	1
Goodman-Gilman	2017	2: Neuropharmacology	2	10	m	34	1993	25	24	1	1
Goodman-Gilman	2017	2: Neuropharmacology	2	10	m	35	1970	48	47	1	1
Goodman-Gilman	2017	2: Neuropharmacology	2	10	m	36	1991	27	26	1	1
Goodman-Gilman	2017	2: Neuropharmacology	2	10	m	37	2015	3	2	1	0
Goodman-Gilman	2017	2: Neuropharmacology	2	10	m	38	2015	3	2	1	0
Goodman-Gilman	2017	2: Neuropharmacology	2	10	m	39	2008	10	9	1	1
Goodman-Gilman	2017	2: Neuropharmacology	2	10	m	40	2015	3	2	1	0
Goodman-Gilman	2017	2: Neuropharmacology	2	10	m	41	1987	31	30	1	1
Goodman-Gilman	2017	2: Neuropharmacology	2	10	m	42	2002	16	15	1	1
Goodman-Gilman	2017	2: Neuropharmacology	2	10	m	43	2009	9	8	1	0
Goodman-Gilman	2017	2: Neuropharmacology	2	10	m	44	2015	3	2	1	0
Goodman-Gilman	2017	2: Neuropharmacology	2	10	m	45	2000	18	17	1	1
Goodman-Gilman	2017	2: Neuropharmacology	2	10	m	46	2014	4	3	1	0
Goodman-Gilman	2017	2: Neuropharmacology	2	10	m	47	1982	36	35	1	1
Goodman-Gilman	2017	2: Neuropharmacology	2	10	m	48	1995	23	22	1	1
Goodman-Gilman	2017	2: Neuropharmacology	2	10	m	49	2004	14	13	1	1
Goodman-Gilman	2017	2: Neuropharmacology	2	10	m	50	1973	45	44	1	1
Goodman-Gilman	2017	2: Neuropharmacology	2	10	m	51	1999	19	18	1	1
Goodman-Gilman	2017	2: Neuropharmacology	2	10	m	52	2009	9	8	1	0
Goodman-Gilman	2017	2: Neuropharmacology	2	10	m	53	2000	18	17	1	1
Goodman-Gilman	2017	2: Neuropharmacology	2	10	m	54	2015	3	2	1	0
Goodman-Gilman	2017	2: Neuropharmacology	2	10	m	55	1975	43	42	1	1
Goodman-Gilman	2017	2: Neuropharmacology	2	10	m	56	1987	31	30	1	1
Goodman-Gilman	2017	2: Neuropharmacology	2	10	m	57	1986	32	31	1	1
Goodman-Gilman	2017	2: Neuropharmacology	2	10	m	58	2000	18	17	1	1
Goodman-Gilman	2017	2: Neuropharmacology	2	10	m	59	2006	12	11	1	1
Goodman-Gilman	2017	2: Neuropharmacology	2	10	m	60	2016	2	1	1	0
Goodman-Gilman	2017	2: Neuropharmacology	2	10	m	61	2000	18	17	1	1
Goodman-Gilman	2017	2: Neuropharmacology	2	10	m	62	1991	27	26	1	1
Goodman-Gilman	2017	2: Neuropharmacology	2	10	m	63	2000	18	17	1	1
Goodman-Gilman	2017	2: Neuropharmacology	2	10	m	64	1994	24	23	1	1
Goodman-Gilman	2017	2: Neuropharmacology	2	10	m	65	2014	4	3	1	0
Goodman-Gilman	2017	2: Neuropharmacology	2	10	m	66	2016	2	1	1	0
Goodman-Gilman	2017	2: Neuropharmacology	2	10	m	67	2000	18	17	1	1
Goodman-Gilman	2017	2: Neuropharmacology	2	11	m,m	1	1992	26	25	1	1
Goodman-Gilman	2017	2: Neuropharmacology	2	11	m,m	2	2004	14	13	1	1
Goodman-Gilman	2017	2: Neuropharmacology	2	11	m,m	3	1998	20	19	1	1
Goodman-Gilman	2017	2: Neuropharmacology	2	11	m,m	4	2013	5	4	1	0
Goodman-Gilman	2017	2: Neuropharmacology	2	11	m,m	5	2005	13	12	1	1
Goodman-Gilman	2017	2: Neuropharmacology	2	11	m,m	6	2014	4	3	1	0
Goodman-Gilman	2017	2: Neuropharmacology	2	11	m,m	7	2008	10	9	1	1
Goodman-Gilman	2017	2: Neuropharmacology	2	11	m,m	8	1982	36	35	1	1
Goodman-Gilman	2017	2: Neuropharmacology	2	11	m,m	9	1986	32	31	1	1
Goodman-Gilman	2017	2: Neuropharmacology	2	11	m,m	10	2009	9	8	1	0
Goodman-Gilman	2017	2: Neuropharmacology	2	11	m,m	11	2002	16	15	1	1
Goodman-Gilman	2017	2: Neuropharmacology	2	11	m,m	12	2005	13	12	1	1
Goodman-Gilman	2017	2: Neuropharmacology	2	11	m,m	13	2009	9	8	1	0
Goodman-Gilman	2017	2: Neuropharmacology	2	11	m,m	14	2015	3	2	1	0
Goodman-Gilman	2017	2: Neuropharmacology	2	11	m,m	15	2016	2	1	1	0
Goodman-Gilman	2017	2: Neuropharmacology	2	11	m,m	16	2016	2	1	1	0
Goodman-Gilman	2017	2: Neuropharmacology	2	11	m,m	17	2011	7	6	1	0
Goodman-Gilman	2017	2: Neuropharmacology	2	11	m,m	18	2014	4	3	1	0
Goodman-Gilman	2017	2: Neuropharmacology	2	11	m,m	19	2005	13	12	1	1
Goodman-Gilman	2017	2: Neuropharmacology	2	11	m,m	20	1980	38	37	1	1
Goodman-Gilman	2017	2: Neuropharmacology	2	11	m,m	21	2014	4	3	1	0
Goodman-Gilman	2017	2: Neuropharmacology	2	11	m,m	22	1994	24	23	1	1
Goodman-Gilman	2017	2: Neuropharmacology	2	11	m,m	23	2009	9	8	1	0
Goodman-Gilman	2017	2: Neuropharmacology	2	12	m,f,m	1	2007	11	10	1	1
Goodman-Gilman	2017	2: Neuropharmacology	2	12	m,f,m	2	2000	18	17	1	1
Goodman-Gilman	2017	2: Neuropharmacology	2	12	m,f,m	3	1963	55	54	1	1
Goodman-Gilman	2017	2: Neuropharmacology	2	12	m,f,m	4	2011	7	6	1	0
Goodman-Gilman	2017	2: Neuropharmacology	2	12	m,f,m	5	1998	20	19	1	1
Goodman-Gilman	2017	2: Neuropharmacology	2	12	m,f,m	6	1995	23	22	1	1
Goodman-Gilman	2017	2: Neuropharmacology	2	12	m,f,m	7	2015	3	2	1	0
Goodman-Gilman	2017	2: Neuropharmacology	2	12	m,f,m	8	1998	20	19	1	1
Goodman-Gilman	2017	2: Neuropharmacology	2	12	m,f,m	9	1991	27	26	1	1
Goodman-Gilman	2017	2: Neuropharmacology	2	12	m,f,m	10	1999	19	18	1	1
Goodman-Gilman	2017	2: Neuropharmacology	2	12	m,f,m	11	2001	17	16	1	1
Goodman-Gilman	2017	2: Neuropharmacology	2	12	m,f,m	12	2012	6	5	1	0
Goodman-Gilman	2017	2: Neuropharmacology	2	12	m,f,m	13	2003	15	14	1	1
Goodman-Gilman	2017	2: Neuropharmacology	2	12	m,f,m	14	2016	2	1	1	0
Goodman-Gilman	2017	2: Neuropharmacology	2	12	m,f,m	15	2015	3	2	1	0
Goodman-Gilman	2017	2: Neuropharmacology	2	12	m,f,m	16	2007	11	10	1	1
Goodman-Gilman	2017	2: Neuropharmacology	2	12	m,f,m	17	2012	6	5	1	0
Goodman-Gilman	2017	2: Neuropharmacology	2	12	m,f,m	18	2013	5	4	1	0
Goodman-Gilman	2017	2: Neuropharmacology	2	12	m,f,m	19	2003	15	14	1	1
Goodman-Gilman	2017	2: Neuropharmacology	2	12	m,f,m	20	2015	3	2	1	0
Goodman-Gilman	2017	2: Neuropharmacology	2	12	m,f,m	21	2009	9	8	1	0
Goodman-Gilman	2017	2: Neuropharmacology	2	12	m,f,m	22	2001	17	16	1	1
Goodman-Gilman	2017	2: Neuropharmacology	2	12	m,f,m	23	1989	29	28	1	1
Goodman-Gilman	2017	2: Neuropharmacology	2	12	m,f,m	24	2009	9	8	1	0
Goodman-Gilman	2017	2: Neuropharmacology	2	12	m,f,m	25	2012	6	5	1	0
Goodman-Gilman	2017	2: Neuropharmacology	2	12	m,f,m	26	1990	28	27	1	1
Goodman-Gilman	2017	2: Neuropharmacology	2	12	m,f,m	27	2007	11	10	1	1
Goodman-Gilman	2017	2: Neuropharmacology	2	12	m,f,m	28	2015	3	2	1	0
Goodman-Gilman	2017	2: Neuropharmacology	2	12	m,f,m	29	2012	6	5	1	0
Goodman-Gilman	2017	2: Neuropharmacology	2	12	m,f,m	30	2004	14	13	1	1
Goodman-Gilman	2017	2: Neuropharmacology	2	12	m,f,m	31	2010	8	7	1	0
Goodman-Gilman	2017	2: Neuropharmacology	2	12	m,f,m	32	2008	10	9	1	1
Goodman-Gilman	2017	2: Neuropharmacology	2	12	m,f,m	33	2000	18	17	1	1
Goodman-Gilman	2017	2: Neuropharmacology	2	12	m,f,m	34	2015	3	2	1	0
Goodman-Gilman	2017	2: Neuropharmacology	2	12	m,f,m	35	2003	15	14	1	1
Goodman-Gilman	2017	2: Neuropharmacology	2	12	m,f,m	36	1996	22	21	1	1
Goodman-Gilman	2017	2: Neuropharmacology	2	12	m,f,m	37	2003	15	14	1	1
Goodman-Gilman	2017	2: Neuropharmacology	2	12	m,f,m	38	2007	11	10	1	1
Goodman-Gilman	2017	2: Neuropharmacology	2	12	m,f,m	39	1996	22	21	1	1
Goodman-Gilman	2017	2: Neuropharmacology	2	12	m,f,m	40	2014	4	3	1	0
Goodman-Gilman	2017	2: Neuropharmacology	2	12	m,f,m	41	1988	30	29	1	1
Goodman-Gilman	2017	2: Neuropharmacology	2	12	m,f,m	42	1999	19	18	1	1
Goodman-Gilman	2017	2: Neuropharmacology	2	12	m,f,m	43	2007	11	10	1	1
Goodman-Gilman	2017	2: Neuropharmacology	2	12	m,f,m	44	2010	8	7	1	0
Goodman-Gilman	2017	2: Neuropharmacology	2	12	m,f,m	45	1998	20	19	1	1
Goodman-Gilman	2017	2: Neuropharmacology	2	12	m,f,m	46	2003	15	14	1	1
Goodman-Gilman	2017	2: Neuropharmacology	2	12	m,f,m	47	2002	16	15	1	1
Goodman-Gilman	2017	2: Neuropharmacology	2	12	m,f,m	48	2016	2	1	1	0
Goodman-Gilman	2017	2: Neuropharmacology	2	12	m,f,m	49	2006	12	11	1	1
Goodman-Gilman	2017	2: Neuropharmacology	2	12	m,f,m	50	1988	30	29	1	1
Goodman-Gilman	2017	2: Neuropharmacology	2	12	m,f,m	51	2006	12	11	1	1
Goodman-Gilman	2017	2: Neuropharmacology	2	12	m,f,m	52	2001	17	16	1	1
Goodman-Gilman	2017	2: Neuropharmacology	2	12	m,f,m	53	2004	14	13	1	1
Goodman-Gilman	2017	2: Neuropharmacology	2	12	m,f,m	54	2001	17	16	1	1
Goodman-Gilman	2017	2: Neuropharmacology	2	12	m,f,m	55	2012	6	5	1	0
Goodman-Gilman	2017	2: Neuropharmacology	2	12	m,f,m	56	2012	6	5	1	0
Goodman-Gilman	2017	2: Neuropharmacology	2	12	m,f,m	57	2003	15	14	1	1
Goodman-Gilman	2017	2: Neuropharmacology	2	12	m,f,m	58	2001	17	16	1	1
Goodman-Gilman	2017	2: Neuropharmacology	2	12	m,f,m	59	2014	4	3	1	0
Goodman-Gilman	2017	2: Neuropharmacology	2	12	m,f,m	60	2005	13	12	1	1
Goodman-Gilman	2017	2: Neuropharmacology	2	12	m,f,m	61	2005	13	12	1	1
Goodman-Gilman	2017	2: Neuropharmacology	2	12	m,f,m	62	2003	15	14	1	1
Goodman-Gilman	2017	2: Neuropharmacology	2	12	m,f,m	63	2015	3	2	1	0
Goodman-Gilman	2017	2: Neuropharmacology	2	12	m,f,m	64	1989	29	28	1	1
Goodman-Gilman	2017	2: Neuropharmacology	2	12	m,f,m	65	1997	21	20	1	1
Goodman-Gilman	2017	2: Neuropharmacology	2	12	m,f,m	66	2003	15	14	1	1
Goodman-Gilman	2017	2: Neuropharmacology	2	12	m,f,m	67	2001	17	16	1	1
Goodman-Gilman	2017	2: Neuropharmacology	2	12	m,f,m	68	2013	5	4	1	0
Goodman-Gilman	2017	2: Neuropharmacology	2	12	m,f,m	69	2003	15	14	1	1
Goodman-Gilman	2017	2: Neuropharmacology	2	12	m,f,m	70	2008	10	9	1	1
Goodman-Gilman	2017	2: Neuropharmacology	2	12	m,f,m	71	1988	30	29	1	1
Goodman-Gilman	2017	2: Neuropharmacology	2	12	m,f,m	72	2000	18	17	1	1
Goodman-Gilman	2017	2: Neuropharmacology	2	12	m,f,m	73	2002	16	15	1	1
Goodman-Gilman	2017	2: Neuropharmacology	2	12	m,f,m	74	2012	6	5	1	0
Goodman-Gilman	2017	2: Neuropharmacology	2	13	m,f,f	1	2015	3	2	1	0
Goodman-Gilman	2017	2: Neuropharmacology	2	13	m,f,f	2	2011	7	6	1	0
Goodman-Gilman	2017	2: Neuropharmacology	2	13	m,f,f	3	2015	3	2	1	0
Goodman-Gilman	2017	2: Neuropharmacology	2	13	m,f,f	4	1993	25	24	1	1
Goodman-Gilman	2017	2: Neuropharmacology	2	13	m,f,f	5	1997	21	20	1	1
Goodman-Gilman	2017	2: Neuropharmacology	2	13	m,f,f	6	1995	23	22	1	1
Goodman-Gilman	2017	2: Neuropharmacology	2	13	m,f,f	7	2010	8	7	1	0
Goodman-Gilman	2017	2: Neuropharmacology	2	13	m,f,f	8	1999	19	18	1	1
Goodman-Gilman	2017	2: Neuropharmacology	2	13	m,f,f	9	2015	3	2	1	0
Goodman-Gilman	2017	2: Neuropharmacology	2	13	m,f,f	10	2010	8	7	1	0
Goodman-Gilman	2017	2: Neuropharmacology	2	13	m,f,f	11	2002	16	15	1	1
Goodman-Gilman	2017	2: Neuropharmacology	2	13	m,f,f	12	1994	24	23	1	1
Goodman-Gilman	2017	2: Neuropharmacology	2	13	m,f,f	13	2011	7	6	1	0
Goodman-Gilman	2017	2: Neuropharmacology	2	13	m,f,f	14	2016	2	1	1	0
Goodman-Gilman	2017	2: Neuropharmacology	2	13	m,f,f	15	1979	39	38	1	1
Goodman-Gilman	2017	2: Neuropharmacology	2	13	m,f,f	16	2002	16	15	1	1
Goodman-Gilman	2017	2: Neuropharmacology	2	13	m,f,f	17	2008	10	9	1	1
Goodman-Gilman	2017	2: Neuropharmacology	2	13	m,f,f	18	2011	7	6	1	0
Goodman-Gilman	2017	2: Neuropharmacology	2	13	m,f,f	19	2015	3	2	1	0
Goodman-Gilman	2017	2: Neuropharmacology	2	13	m,f,f	20	2012	6	5	1	0
Goodman-Gilman	2017	2: Neuropharmacology	2	13	m,f,f	21	2016	2	1	1	0
Goodman-Gilman	2017	2: Neuropharmacology	2	13	m,f,f	22	2015	3	2	1	0
Goodman-Gilman	2017	2: Neuropharmacology	2	13	m,f,f	23	2015	3	2	1	0
Goodman-Gilman	2017	2: Neuropharmacology	2	13	m,f,f	24	2014	4	3	1	0
Goodman-Gilman	2017	2: Neuropharmacology	2	13	m,f,f	25	2007	11	10	1	1
Goodman-Gilman	2017	2: Neuropharmacology	2	13	m,f,f	26	2015	3	2	1	0
Goodman-Gilman	2017	2: Neuropharmacology	2	14	m,f,f,m	1	2007	11	10	1	1
Goodman-Gilman	2017	2: Neuropharmacology	2	14	m,f,f,m	2	2001	17	16	1	1
Goodman-Gilman	2017	2: Neuropharmacology	2	14	m,f,f,m	3	2017	1	0	1	0
Goodman-Gilman	2017	2: Neuropharmacology	2	14	m,f,f,m	4	2012	6	5	1	0
Goodman-Gilman	2017	2: Neuropharmacology	2	14	m,f,f,m	5	2000	18	17	1	1
Goodman-Gilman	2017	2: Neuropharmacology	2	14	m,f,f,m	6	2009	9	8	1	0
Goodman-Gilman	2017	2: Neuropharmacology	2	14	m,f,f,m	7	2001	17	16	1	1
Goodman-Gilman	2017	2: Neuropharmacology	2	14	m,f,f,m	8	2015	3	2	1	0
Goodman-Gilman	2017	2: Neuropharmacology	2	14	m,f,f,m	9	2009	9	8	1	0
Goodman-Gilman	2017	2: Neuropharmacology	2	14	m,f,f,m	10	2015	3	2	1	0
Goodman-Gilman	2017	2: Neuropharmacology	2	14	m,f,f,m	11	2011	7	6	1	0
Goodman-Gilman	2017	2: Neuropharmacology	2	14	m,f,f,m	12	1996	22	21	1	1
Goodman-Gilman	2017	2: Neuropharmacology	2	14	m,f,f,m	13	2013	5	4	1	0
Goodman-Gilman	2017	2: Neuropharmacology	2	14	m,f,f,m	14	2009	9	8	1	0
Goodman-Gilman	2017	2: Neuropharmacology	2	14	m,f,f,m	15	2013	5	4	1	0
Goodman-Gilman	2017	2: Neuropharmacology	2	14	m,f,f,m	16	2008	10	9	1	1
Goodman-Gilman	2017	2: Neuropharmacology	2	14	m,f,f,m	17	2010	8	7	1	0
Goodman-Gilman	2017	2: Neuropharmacology	2	14	m,f,f,m	18	2009	9	8	1	0
Goodman-Gilman	2017	2: Neuropharmacology	2	14	m,f,f,m	19	2016	2	1	1	0
Goodman-Gilman	2017	2: Neuropharmacology	2	14	m,f,f,m	20	2015	3	2	1	0
Goodman-Gilman	2017	2: Neuropharmacology	2	14	m,f,f,m	21	2014	4	3	1	0
Goodman-Gilman	2017	2: Neuropharmacology	2	14	m,f,f,m	22	2004	14	13	1	1
Goodman-Gilman	2017	2: Neuropharmacology	2	14	m,f,f,m	23	2015	3	2	1	0
Goodman-Gilman	2017	2: Neuropharmacology	2	14	m,f,f,m	24	2015	3	2	1	0
Goodman-Gilman	2017	2: Neuropharmacology	2	14	m,f,f,m	25	2016	2	1	1	0
Goodman-Gilman	2017	2: Neuropharmacology	2	14	m,f,f,m	26	2004	14	13	1	1
Goodman-Gilman	2017	2: Neuropharmacology	2	14	m,f,f,m	27	2011	7	6	1	0
Goodman-Gilman	2017	2: Neuropharmacology	2	14	m,f,f,m	28	2007	11	10	1	1
Goodman-Gilman	2017	2: Neuropharmacology	2	14	m,f,f,m	29	2014	4	3	1	0
Goodman-Gilman	2017	2: Neuropharmacology	2	14	m,f,f,m	30	2012	6	5	1	0
Goodman-Gilman	2017	2: Neuropharmacology	2	14	m,f,f,m	31	2013	5	4	1	0
Goodman-Gilman	2017	2: Neuropharmacology	2	14	m,f,f,m	32	1993	25	24	1	1
Goodman-Gilman	2017	2: Neuropharmacology	2	14	m,f,f,m	33	2016	2	1	1	0
Goodman-Gilman	2017	2: Neuropharmacology	2	14	m,f,f,m	34	2016	2	1	1	0
Goodman-Gilman	2017	2: Neuropharmacology	2	15	m,m,m	1	2015	3	2	1	0
Goodman-Gilman	2017	2: Neuropharmacology	2	15	m,m,m	2	1994	24	23	1	1
Goodman-Gilman	2017	2: Neuropharmacology	2	15	m,m,m	3	2003	15	14	1	1
Goodman-Gilman	2017	2: Neuropharmacology	2	15	m,m,m	4	2011	7	6	1	0
Goodman-Gilman	2017	2: Neuropharmacology	2	15	m,m,m	5	1999	19	18	1	1
Goodman-Gilman	2017	2: Neuropharmacology	2	15	m,m,m	6	2007	11	10	1	1
Goodman-Gilman	2017	2: Neuropharmacology	2	15	m,m,m	7	2006	12	11	1	1
Goodman-Gilman	2017	2: Neuropharmacology	2	15	m,m,m	8	2014	4	3	1	0
Goodman-Gilman	2017	2: Neuropharmacology	2	15	m,m,m	9	1996	22	21	1	1
Goodman-Gilman	2017	2: Neuropharmacology	2	15	m,m,m	10	2014	4	3	1	0
Goodman-Gilman	2017	2: Neuropharmacology	2	15	m,m,m	11	2005	13	12	1	1
Goodman-Gilman	2017	2: Neuropharmacology	2	15	m,m,m	12	2010	8	7	1	0
Goodman-Gilman	2017	2: Neuropharmacology	2	15	m,m,m	13	1991	27	26	1	1
Goodman-Gilman	2017	2: Neuropharmacology	2	15	m,m,m	14	2015	3	2	1	0
Goodman-Gilman	2017	2: Neuropharmacology	2	15	m,m,m	15	2015	3	2	1	0
Goodman-Gilman	2017	2: Neuropharmacology	2	15	m,m,m	16	2001	17	16	1	1
Goodman-Gilman	2017	2: Neuropharmacology	2	15	m,m,m	17	2016	2	1	1	0
Goodman-Gilman	2017	2: Neuropharmacology	2	15	m,m,m	18	2014	4	3	1	0
Goodman-Gilman	2017	2: Neuropharmacology	2	15	m,m,m	19	2015	3	2	1	0
Goodman-Gilman	2017	2: Neuropharmacology	2	15	m,m,m	20	2006	12	11	1	1
Goodman-Gilman	2017	2: Neuropharmacology	2	15	m,m,m	21	1997	21	20	1	1
Goodman-Gilman	2017	2: Neuropharmacology	2	15	m,m,m	22	2012	6	5	1	0
Goodman-Gilman	2017	2: Neuropharmacology	2	15	m,m,m	23	2015	3	2	1	0
Goodman-Gilman	2017	2: Neuropharmacology	2	15	m,m,m	24	2007	11	10	1	1
Goodman-Gilman	2017	2: Neuropharmacology	2	15	m,m,m	25	2004	14	13	1	1
Goodman-Gilman	2017	2: Neuropharmacology	2	15	m,m,m	26	2003	15	14	1	1
Goodman-Gilman	2017	2: Neuropharmacology	2	15	m,m,m	27	2003	15	14	1	1
Goodman-Gilman	2017	2: Neuropharmacology	2	15	m,m,m	28	2004	14	13	1	1
Goodman-Gilman	2017	2: Neuropharmacology	2	15	m,m,m	29	2014	4	3	1	0
Goodman-Gilman	2017	2: Neuropharmacology	2	15	m,m,m	30	1996	22	21	1	1
Goodman-Gilman	2017	2: Neuropharmacology	2	15	m,m,m	31	2000	18	17	1	1
Goodman-Gilman	2017	2: Neuropharmacology	2	15	m,m,m	32	2015	3	2	1	0
Goodman-Gilman	2017	2: Neuropharmacology	2	15	m,m,m	33	1981	37	36	1	1
Goodman-Gilman	2017	2: Neuropharmacology	2	15	m,m,m	34	1988	30	29	1	1
Goodman-Gilman	2017	2: Neuropharmacology	2	15	m,m,m	35	2014	4	3	1	0
Goodman-Gilman	2017	2: Neuropharmacology	2	15	m,m,m	36	2007	11	10	1	1
Goodman-Gilman	2017	2: Neuropharmacology	2	15	m,m,m	37	2013	5	4	1	0
Goodman-Gilman	2017	2: Neuropharmacology	2	15	m,m,m	38	2004	14	13	1	1
Goodman-Gilman	2017	2: Neuropharmacology	2	15	m,m,m	39	1994	24	23	1	1
Goodman-Gilman	2017	2: Neuropharmacology	2	15	m,m,m	40	2000	18	17	1	1
Goodman-Gilman	2017	2: Neuropharmacology	2	15	m,m,m	41	2013	5	4	1	0
Goodman-Gilman	2017	2: Neuropharmacology	2	15	m,m,m	42	2015	3	2	1	0
Goodman-Gilman	2017	2: Neuropharmacology	2	15	m,m,m	43	1996	22	21	1	1
Goodman-Gilman	2017	2: Neuropharmacology	2	15	m,m,m	44	2006	12	11	1	1
Goodman-Gilman	2017	2: Neuropharmacology	2	15	m,m,m	45	2014	4	3	1	0
Goodman-Gilman	2017	2: Neuropharmacology	2	15	m,m,m	46	2003	15	14	1	1
Goodman-Gilman	2017	2: Neuropharmacology	2	15	m,m,m	47	2006	12	11	1	1
Goodman-Gilman	2017	2: Neuropharmacology	2	15	m,m,m	48	2015	3	2	1	0
Goodman-Gilman	2017	2: Neuropharmacology	2	15	m,m,m	49	2011	7	6	1	0
Goodman-Gilman	2017	2: Neuropharmacology	2	15	m,m,m	50	2001	17	16	1	1
Goodman-Gilman	2017	2: Neuropharmacology	2	15	m,m,m	51	2008	10	9	1	1
Goodman-Gilman	2017	2: Neuropharmacology	2	15	m,m,m	52	2004	14	13	1	1
Goodman-Gilman	2017	2: Neuropharmacology	2	15	m,m,m	53	1997	21	20	1	1
Goodman-Gilman	2017	2: Neuropharmacology	2	15	m,m,m	54	2014	4	3	1	0
Goodman-Gilman	2017	2: Neuropharmacology	2	15	m,m,m	55	2015	3	2	1	0
Goodman-Gilman	2017	2: Neuropharmacology	2	15	m,m,m	56	2007	11	10	1	1
Goodman-Gilman	2017	2: Neuropharmacology	2	15	m,m,m	57	1999	19	18	1	1
Goodman-Gilman	2017	2: Neuropharmacology	2	15	m,m,m	58	2006	12	11	1	1
Goodman-Gilman	2017	2: Neuropharmacology	2	15	m,m,m	59	2003	15	14	1	1
Goodman-Gilman	2017	2: Neuropharmacology	2	15	m,m,m	60	2007	11	10	1	1
Goodman-Gilman	2017	2: Neuropharmacology	2	15	m,m,m	61	2000	18	17	1	1
Goodman-Gilman	2017	2: Neuropharmacology	2	15	m,m,m	62	2006	12	11	1	1
Goodman-Gilman	2017	2: Neuropharmacology	2	15	m,m,m	63	1998	20	19	1	1
Goodman-Gilman	2017	2: Neuropharmacology	2	15	m,m,m	64	2014	4	3	1	0
Goodman-Gilman	2017	2: Neuropharmacology	2	15	m,m,m	65	2003	15	14	1	1
Goodman-Gilman	2017	2: Neuropharmacology	2	15	m,m,m	66	2012	6	5	1	0
Goodman-Gilman	2017	2: Neuropharmacology	2	16	m	1	2014	4	3	1	0
Goodman-Gilman	2017	2: Neuropharmacology	2	16	m	2	2013	5	4	1	0
Goodman-Gilman	2017	2: Neuropharmacology	2	16	m	3	2000	18	17	1	1
Goodman-Gilman	2017	2: Neuropharmacology	2	16	m	4	2008	10	9	1	1
Goodman-Gilman	2017	2: Neuropharmacology	2	16	m	5	2002	16	15	1	1
Goodman-Gilman	2017	2: Neuropharmacology	2	16	m	6	2016	2	1	1	0
Goodman-Gilman	2017	2: Neuropharmacology	2	16	m	7	2016	2	1	1	0
Goodman-Gilman	2017	2: Neuropharmacology	2	16	m	8	2013	5	4	1	0
Goodman-Gilman	2017	2: Neuropharmacology	2	16	m	9	2013	5	4	1	0
Goodman-Gilman	2017	2: Neuropharmacology	2	16	m	10	2014	4	3	1	0
Goodman-Gilman	2017	2: Neuropharmacology	2	16	m	11	2014	4	3	1	0
Goodman-Gilman	2017	2: Neuropharmacology	2	16	m	12	2012	6	5	1	0
Goodman-Gilman	2017	2: Neuropharmacology	2	16	m	13	2014	4	3	1	0
Goodman-Gilman	2017	2: Neuropharmacology	2	16	m	14	2013	5	4	1	0
Goodman-Gilman	2017	2: Neuropharmacology	2	16	m	15	2006	12	11	1	1
Goodman-Gilman	2017	2: Neuropharmacology	2	16	m	16	2014	4	3	1	0
Goodman-Gilman	2017	2: Neuropharmacology	2	16	m	17	1986	32	31	1	1
Goodman-Gilman	2017	2: Neuropharmacology	2	16	m	18	2014	4	3	1	0
Goodman-Gilman	2017	2: Neuropharmacology	2	16	m	19	2012	6	5	1	0
Goodman-Gilman	2017	2: Neuropharmacology	2	16	m	20	2009	9	8	1	0
Goodman-Gilman	2017	2: Neuropharmacology	2	16	m	21	2016	2	1	1	0
Goodman-Gilman	2017	2: Neuropharmacology	2	16	m	22	2014	4	3	1	0
Goodman-Gilman	2017	2: Neuropharmacology	2	16	m	23	2013	5	4	1	0
Goodman-Gilman	2017	2: Neuropharmacology	2	16	m	24	2003	15	14	1	1
Goodman-Gilman	2017	2: Neuropharmacology	2	16	m	25	2009	9	8	1	0
Goodman-Gilman	2017	2: Neuropharmacology	2	16	m	26	2009	9	8	1	0
Goodman-Gilman	2017	2: Neuropharmacology	2	16	m	27	2009	9	8	1	0
Goodman-Gilman	2017	2: Neuropharmacology	2	16	m	28	2009	9	8	1	0
Goodman-Gilman	2017	2: Neuropharmacology	2	16	m	29	2011	7	6	1	0
Goodman-Gilman	2017	2: Neuropharmacology	2	16	m	30	2015	3	2	1	0
Goodman-Gilman	2017	2: Neuropharmacology	2	16	m	31	2016	2	1	1	0
Goodman-Gilman	2017	2: Neuropharmacology	2	16	m	32	2010	8	7	1	0
Goodman-Gilman	2017	2: Neuropharmacology	2	16	m	33	2015	3	2	1	0
Goodman-Gilman	2017	2: Neuropharmacology	2	16	m	34	2012	6	5	1	0
Goodman-Gilman	2017	2: Neuropharmacology	2	16	m	35	2007	11	10	1	1
Goodman-Gilman	2017	2: Neuropharmacology	2	16	m	36	2010	8	7	1	0
Goodman-Gilman	2017	2: Neuropharmacology	2	16	m	37	1985	33	32	1	1
Goodman-Gilman	2017	2: Neuropharmacology	2	16	m	38	2014	4	3	1	0
Goodman-Gilman	2017	2: Neuropharmacology	2	16	m	39	2011	7	6	1	0
Goodman-Gilman	2017	2: Neuropharmacology	2	16	m	40	2012	6	5	1	0
Goodman-Gilman	2017	2: Neuropharmacology	2	16	m	41	2013	5	4	1	0
Goodman-Gilman	2017	2: Neuropharmacology	2	16	m	42	2012	6	5	1	0
Goodman-Gilman	2017	2: Neuropharmacology	2	16	m	43	2015	3	2	1	0
Goodman-Gilman	2017	2: Neuropharmacology	2	16	m	44	2012	6	5	1	0
Goodman-Gilman	2017	2: Neuropharmacology	2	16	m	45	2013	5	4	1	0
Goodman-Gilman	2017	2: Neuropharmacology	2	16	m	46	2014	4	3	1	0
Goodman-Gilman	2017	2: Neuropharmacology	2	16	m	47	2005	13	12	1	1
Goodman-Gilman	2017	2: Neuropharmacology	2	16	m	48	2013	5	4	1	0
Goodman-Gilman	2017	2: Neuropharmacology	2	16	m	49	2009	9	8	1	0
Goodman-Gilman	2017	2: Neuropharmacology	2	16	m	50	2017	1	0	1	0
Goodman-Gilman	2017	2: Neuropharmacology	2	16	m	51	2013	5	4	1	0
Goodman-Gilman	2017	2: Neuropharmacology	2	16	m	52	2008	10	9	1	1
Goodman-Gilman	2017	2: Neuropharmacology	2	16	m	53	2011	7	6	1	0
Goodman-Gilman	2017	2: Neuropharmacology	2	16	m	54	2014	4	3	1	0
Goodman-Gilman	2017	2: Neuropharmacology	2	16	m	55	1993	25	24	1	1
Goodman-Gilman	2017	2: Neuropharmacology	2	16	m	56	2013	5	4	1	0
Goodman-Gilman	2017	2: Neuropharmacology	2	16	m	57	2012	6	5	1	0
Goodman-Gilman	2017	2: Neuropharmacology	2	16	m	58	2011	7	6	1	0
Goodman-Gilman	2017	2: Neuropharmacology	2	16	m	59	2012	6	5	1	0
Goodman-Gilman	2017	2: Neuropharmacology	2	16	m	60	2009	9	8	1	0
Goodman-Gilman	2017	2: Neuropharmacology	2	16	m	61	2006	12	11	1	1
Goodman-Gilman	2017	2: Neuropharmacology	2	16	m	62	2014	4	3	1	0
Goodman-Gilman	2017	2: Neuropharmacology	2	16	m	63	2004	14	13	1	1
Goodman-Gilman	2017	2: Neuropharmacology	2	16	m	64	2010	8	7	1	0
Goodman-Gilman	2017	2: Neuropharmacology	2	16	m	65	2014	4	3	1	0
Goodman-Gilman	2017	2: Neuropharmacology	2	16	m	66	2013	5	4	1	0
Goodman-Gilman	2017	2: Neuropharmacology	2	16	m	67	2014	4	3	1	0
Goodman-Gilman	2017	2: Neuropharmacology	2	16	m	68	2015	3	2	1	0
Goodman-Gilman	2017	2: Neuropharmacology	2	16	m	69	1991	27	26	1	1
Goodman-Gilman	2017	2: Neuropharmacology	2	16	m	70	2010	8	7	1	0
Goodman-Gilman	2017	2: Neuropharmacology	2	16	m	71	2015	3	2	1	0
Goodman-Gilman	2017	2: Neuropharmacology	2	16	m	72	2014	4	3	1	0
Goodman-Gilman	2017	2: Neuropharmacology	2	16	m	73	2012	6	5	1	0
Goodman-Gilman	2017	2: Neuropharmacology	2	16	m	74	2001	17	16	1	1
Goodman-Gilman	2017	2: Neuropharmacology	2	16	m	75	2002	16	15	1	1
Goodman-Gilman	2017	2: Neuropharmacology	2	16	m	76	2013	5	4	1	0
Goodman-Gilman	2017	2: Neuropharmacology	2	16	m	77	2016	2	1	1	0
Goodman-Gilman	2017	2: Neuropharmacology	2	16	m	78	2015	3	2	1	0
Goodman-Gilman	2017	2: Neuropharmacology	2	16	m	79	2015	3	2	1	0
Goodman-Gilman	2017	2: Neuropharmacology	2	16	m	80	2014	4	3	1	0
Goodman-Gilman	2017	2: Neuropharmacology	2	17	f,m,f	1	2005	13	12	1	1
Goodman-Gilman	2017	2: Neuropharmacology	2	17	f,m,f	2	2013	5	4	1	0
Goodman-Gilman	2017	2: Neuropharmacology	2	17	f,m,f	3	1999	19	18	1	1
Goodman-Gilman	2017	2: Neuropharmacology	2	17	f,m,f	4	2017	1	0	1	0
Goodman-Gilman	2017	2: Neuropharmacology	2	17	f,m,f	5	1998	20	19	1	1
Goodman-Gilman	2017	2: Neuropharmacology	2	17	f,m,f	6	2011	7	6	1	0
Goodman-Gilman	2017	2: Neuropharmacology	2	17	f,m,f	7	2010	8	7	1	0
Goodman-Gilman	2017	2: Neuropharmacology	2	17	f,m,f	8	1999	19	18	1	1
Goodman-Gilman	2017	2: Neuropharmacology	2	17	f,m,f	9	1995	23	22	1	1
Goodman-Gilman	2017	2: Neuropharmacology	2	17	f,m,f	10	2012	6	5	1	0
Goodman-Gilman	2017	2: Neuropharmacology	2	17	f,m,f	11	1998	20	19	1	1
Goodman-Gilman	2017	2: Neuropharmacology	2	17	f,m,f	12	2000	18	17	1	1
Goodman-Gilman	2017	2: Neuropharmacology	2	17	f,m,f	13	1989	29	28	1	1
Goodman-Gilman	2017	2: Neuropharmacology	2	17	f,m,f	14	1989	29	28	1	1
Goodman-Gilman	2017	2: Neuropharmacology	2	17	f,m,f	15	2015	3	2	1	0
Goodman-Gilman	2017	2: Neuropharmacology	2	17	f,m,f	16	1990	28	27	1	1
Goodman-Gilman	2017	2: Neuropharmacology	2	17	f,m,f	17	1993	25	24	1	1
Goodman-Gilman	2017	2: Neuropharmacology	2	17	f,m,f	18	2006	12	11	1	1
Goodman-Gilman	2017	2: Neuropharmacology	2	17	f,m,f	19	2011	7	6	1	0
Goodman-Gilman	2017	2: Neuropharmacology	2	17	f,m,f	20	2017	1	0	1	0
Goodman-Gilman	2017	2: Neuropharmacology	2	17	f,m,f	21	1999	19	18	1	1
Goodman-Gilman	2017	2: Neuropharmacology	2	17	f,m,f	22	1992	26	25	1	1
Goodman-Gilman	2017	2: Neuropharmacology	2	17	f,m,f	23	2004	14	13	1	1
Goodman-Gilman	2017	2: Neuropharmacology	2	17	f,m,f	24	2004	14	13	1	1
Goodman-Gilman	2017	2: Neuropharmacology	2	17	f,m,f	25	2003	15	14	1	1
Goodman-Gilman	2017	2: Neuropharmacology	2	17	f,m,f	26	2008	10	9	1	1
Goodman-Gilman	2017	2: Neuropharmacology	2	17	f,m,f	27	1999	19	18	1	1
Goodman-Gilman	2017	2: Neuropharmacology	2	17	f,m,f	28	1996	22	21	1	1
Goodman-Gilman	2017	2: Neuropharmacology	2	17	f,m,f	29	2011	7	6	1	0
Goodman-Gilman	2017	2: Neuropharmacology	2	17	f,m,f	30	2007	11	10	1	1
Goodman-Gilman	2017	2: Neuropharmacology	2	17	f,m,f	31	2009	9	8	1	0
Goodman-Gilman	2017	2: Neuropharmacology	2	17	f,m,f	32	1990	28	27	1	1
Goodman-Gilman	2017	2: Neuropharmacology	2	17	f,m,f	33	2004	14	13	1	1
Goodman-Gilman	2017	2: Neuropharmacology	2	17	f,m,f	34	2000	18	17	1	1
Goodman-Gilman	2017	2: Neuropharmacology	2	17	f,m,f	35	1986	32	31	1	1
Goodman-Gilman	2017	2: Neuropharmacology	2	17	f,m,f	36	1998	20	19	1	1
Goodman-Gilman	2017	2: Neuropharmacology	2	17	f,m,f	37	1997	21	20	1	1
Goodman-Gilman	2017	2: Neuropharmacology	2	17	f,m,f	38	2014	4	3	1	0
Goodman-Gilman	2017	2: Neuropharmacology	2	17	f,m,f	39	2008	10	9	1	1
Goodman-Gilman	2017	2: Neuropharmacology	2	17	f,m,f	40	1992	26	25	1	1
Goodman-Gilman	2017	2: Neuropharmacology	2	17	f,m,f	41	1985	33	32	1	1
Goodman-Gilman	2017	2: Neuropharmacology	2	17	f,m,f	42	1986	32	31	1	1
Goodman-Gilman	2017	2: Neuropharmacology	2	17	f,m,f	43	1986	32	31	1	1
Goodman-Gilman	2017	2: Neuropharmacology	2	17	f,m,f	44	1994	24	23	1	1
Goodman-Gilman	2017	2: Neuropharmacology	2	17	f,m,f	45	1988	30	29	1	1
Goodman-Gilman	2017	2: Neuropharmacology	2	17	f,m,f	46	1999	19	18	1	1
Goodman-Gilman	2017	2: Neuropharmacology	2	17	f,m,f	47	1998	20	19	1	1
Goodman-Gilman	2017	2: Neuropharmacology	2	17	f,m,f	48	1997	21	20	1	1
Goodman-Gilman	2017	2: Neuropharmacology	2	17	f,m,f	49	2012	6	5	1	0
Goodman-Gilman	2017	2: Neuropharmacology	2	17	f,m,f	50	1994	24	23	1	1
Goodman-Gilman	2017	2: Neuropharmacology	2	17	f,m,f	51	2017	1	0	1	0
Goodman-Gilman	2017	2: Neuropharmacology	2	17	f,m,f	52	2006	12	11	1	1
Goodman-Gilman	2017	2: Neuropharmacology	2	17	f,m,f	53	1999	19	18	1	1
Goodman-Gilman	2017	2: Neuropharmacology	2	17	f,m,f	54	2012	6	5	1	0
Goodman-Gilman	2017	2: Neuropharmacology	2	17	f,m,f	55	2012	6	5	1	0
Goodman-Gilman	2017	2: Neuropharmacology	2	17	f,m,f	56	2003	15	14	1	1
Goodman-Gilman	2017	2: Neuropharmacology	2	17	f,m,f	57	2001	17	16	1	1
Goodman-Gilman	2017	2: Neuropharmacology	2	17	f,m,f	58	2006	12	11	1	1
Goodman-Gilman	2017	2: Neuropharmacology	2	17	f,m,f	59	2009	9	8	1	0
Goodman-Gilman	2017	2: Neuropharmacology	2	17	f,m,f	60	1999	19	18	1	1
Goodman-Gilman	2017	2: Neuropharmacology	2	17	f,m,f	61	1994	24	23	1	1
Goodman-Gilman	2017	2: Neuropharmacology	2	17	f,m,f	62	2008	10	9	1	1
Goodman-Gilman	2017	2: Neuropharmacology	2	17	f,m,f	63	1999	19	18	1	1
Goodman-Gilman	2017	2: Neuropharmacology	2	17	f,m,f	64	2004	14	13	1	1
Goodman-Gilman	2017	2: Neuropharmacology	2	17	f,m,f	65	1999	19	18	1	1
Goodman-Gilman	2017	2: Neuropharmacology	2	17	f,m,f	66	1992	26	25	1	1
Goodman-Gilman	2017	2: Neuropharmacology	2	17	f,m,f	67	1997	21	20	1	1
Goodman-Gilman	2017	2: Neuropharmacology	2	17	f,m,f	68	1991	27	26	1	1
Goodman-Gilman	2017	2: Neuropharmacology	2	17	f,m,f	69	1999	19	18	1	1
Goodman-Gilman	2017	2: Neuropharmacology	2	17	f,m,f	70	2011	7	6	1	0
Goodman-Gilman	2017	2: Neuropharmacology	2	17	f,m,f	71	1997	21	20	1	1
Goodman-Gilman	2017	2: Neuropharmacology	2	17	f,m,f	72	1988	30	29	1	1
Goodman-Gilman	2017	2: Neuropharmacology	2	17	f,m,f	73	1998	20	19	1	1
Goodman-Gilman	2017	2: Neuropharmacology	2	17	f,m,f	74	1989	29	28	1	1
Goodman-Gilman	2017	2: Neuropharmacology	2	17	f,m,f	75	1998	20	19	1	1
Goodman-Gilman	2017	2: Neuropharmacology	2	17	f,m,f	76	1998	20	19	1	1
Goodman-Gilman	2017	2: Neuropharmacology	2	17	f,m,f	77	1995	23	22	1	1
Goodman-Gilman	2017	2: Neuropharmacology	2	17	f,m,f	78	2010	8	7	1	0
Goodman-Gilman	2017	2: Neuropharmacology	2	18	m	1	1989	29	28	1	1
Goodman-Gilman	2017	2: Neuropharmacology	2	18	m	2	2015	3	2	1	0
Goodman-Gilman	2017	2: Neuropharmacology	2	18	m	3	2014	4	3	1	0
Goodman-Gilman	2017	2: Neuropharmacology	2	18	m	4	2014	4	3	1	0
Goodman-Gilman	2017	2: Neuropharmacology	2	18	m	5	1969	49	48	1	1
Goodman-Gilman	2017	2: Neuropharmacology	2	18	m	6	2004	14	13	1	1
Goodman-Gilman	2017	2: Neuropharmacology	2	18	m	7	2013	5	4	1	0
Goodman-Gilman	2017	2: Neuropharmacology	2	18	m	8	2013	5	4	1	0
Goodman-Gilman	2017	2: Neuropharmacology	2	18	m	9	2013	5	4	1	0
Goodman-Gilman	2017	2: Neuropharmacology	2	18	m	10	2013	5	4	1	0
Goodman-Gilman	2017	2: Neuropharmacology	2	18	m	11	1973	45	44	1	1
Goodman-Gilman	2017	2: Neuropharmacology	2	18	m	12	2012	6	5	1	0
Goodman-Gilman	2017	2: Neuropharmacology	2	18	m	13	2006	12	11	1	1
Goodman-Gilman	2017	2: Neuropharmacology	2	18	m	14	2007	11	10	1	1
Goodman-Gilman	2017	2: Neuropharmacology	2	18	m	15	2014	4	3	1	0
Goodman-Gilman	2017	2: Neuropharmacology	2	18	m	16	2008	10	9	1	1
Goodman-Gilman	2017	2: Neuropharmacology	2	18	m	17	2006	12	11	1	1
Goodman-Gilman	2017	2: Neuropharmacology	2	18	m	18	2014	4	3	1	0
Goodman-Gilman	2017	2: Neuropharmacology	2	18	m	19	1998	20	19	1	1
Goodman-Gilman	2017	2: Neuropharmacology	2	18	m	20	2000	18	17	1	1
Goodman-Gilman	2017	2: Neuropharmacology	2	18	m	21	2013	5	4	1	0
Goodman-Gilman	2017	2: Neuropharmacology	2	18	m	22	2014	4	3	1	0
Goodman-Gilman	2017	2: Neuropharmacology	2	18	m	23	2006	12	11	1	1
Goodman-Gilman	2017	2: Neuropharmacology	2	18	m	24	2015	3	2	1	0
Goodman-Gilman	2017	2: Neuropharmacology	2	18	m	25	2014	4	3	1	0
Goodman-Gilman	2017	2: Neuropharmacology	2	18	m	26	2013	5	4	1	0
Goodman-Gilman	2017	2: Neuropharmacology	2	18	m	27	2005	13	12	1	1
Goodman-Gilman	2017	2: Neuropharmacology	2	18	m	28	2013	5	4	1	0
Goodman-Gilman	2017	2: Neuropharmacology	2	18	m	29	2006	12	11	1	1
Goodman-Gilman	2017	2: Neuropharmacology	2	18	m	30	2015	3	2	1	0
Goodman-Gilman	2017	2: Neuropharmacology	2	18	m	31	2010	8	7	1	0
Goodman-Gilman	2017	2: Neuropharmacology	2	19	m,f,m	1	1992	26	25	1	1
Goodman-Gilman	2017	2: Neuropharmacology	2	19	m,f,m	2	2000	18	17	1	1
Goodman-Gilman	2017	2: Neuropharmacology	2	19	m,f,m	3	1998	20	19	1	1
Goodman-Gilman	2017	2: Neuropharmacology	2	19	m,f,m	4	2008	10	9	1	1
Goodman-Gilman	2017	2: Neuropharmacology	2	19	m,f,m	5	1993	25	24	1	1
Goodman-Gilman	2017	2: Neuropharmacology	2	19	m,f,m	6	2013	5	4	1	0
Goodman-Gilman	2017	2: Neuropharmacology	2	19	m,f,m	7	2012	6	5	1	0
Goodman-Gilman	2017	2: Neuropharmacology	2	19	m,f,m	8	2014	4	3	1	0
Goodman-Gilman	2017	2: Neuropharmacology	2	19	m,f,m	9	1993	25	24	1	1
Goodman-Gilman	2017	2: Neuropharmacology	2	19	m,f,m	10	2009	9	8	1	0
Goodman-Gilman	2017	2: Neuropharmacology	2	19	m,f,m	11	2003	15	14	1	1
Goodman-Gilman	2017	2: Neuropharmacology	2	19	m,f,m	12	2005	13	12	1	1
Goodman-Gilman	2017	2: Neuropharmacology	2	19	m,f,m	13	1992	26	25	1	1
Goodman-Gilman	2017	2: Neuropharmacology	2	19	m,f,m	14	2010	8	7	1	0
Goodman-Gilman	2017	2: Neuropharmacology	2	19	m,f,m	15	1993	25	24	1	1
Goodman-Gilman	2017	2: Neuropharmacology	2	19	m,f,m	16	2015	3	2	1	0
Goodman-Gilman	2017	2: Neuropharmacology	2	19	m,f,m	17	1988	30	29	1	1
Goodman-Gilman	2017	2: Neuropharmacology	2	19	m,f,m	18	2005	13	12	1	1
Goodman-Gilman	2017	2: Neuropharmacology	2	19	m,f,m	19	2015	3	2	1	0
Goodman-Gilman	2017	2: Neuropharmacology	2	19	m,f,m	20	2012	6	5	1	0
Goodman-Gilman	2017	2: Neuropharmacology	2	19	m,f,m	21	2011	7	6	1	0
Goodman-Gilman	2017	2: Neuropharmacology	2	19	m,f,m	22	1999	19	18	1	1
Goodman-Gilman	2017	2: Neuropharmacology	2	19	m,f,m	23	2014	4	3	1	0
Goodman-Gilman	2017	2: Neuropharmacology	2	19	m,f,m	24	1992	26	25	1	1
Goodman-Gilman	2017	2: Neuropharmacology	2	19	m,f,m	25	2015	3	2	1	0
Goodman-Gilman	2017	2: Neuropharmacology	2	20	m,m	1	1984	34	33	1	1
Goodman-Gilman	2017	2: Neuropharmacology	2	20	m,m	2	2008	10	9	1	1
Goodman-Gilman	2017	2: Neuropharmacology	2	20	m,m	3	2010	8	7	1	0
Goodman-Gilman	2017	2: Neuropharmacology	2	20	m,m	4	1993	25	24	1	1
Goodman-Gilman	2017	2: Neuropharmacology	2	20	m,m	5	2014	4	3	1	0
Goodman-Gilman	2017	2: Neuropharmacology	2	20	m,m	6	2007	11	10	1	1
Goodman-Gilman	2017	2: Neuropharmacology	2	20	m,m	7	2008	10	9	1	1
Goodman-Gilman	2017	2: Neuropharmacology	2	20	m,m	8	1999	19	18	1	1
Goodman-Gilman	2017	2: Neuropharmacology	2	20	m,m	9	1999	19	18	1	1
Goodman-Gilman	2017	2: Neuropharmacology	2	20	m,m	10	1996	22	21	1	1
Goodman-Gilman	2017	2: Neuropharmacology	2	20	m,m	11	2008	10	9	1	1
Goodman-Gilman	2017	2: Neuropharmacology	2	20	m,m	12	2008	10	9	1	1
Goodman-Gilman	2017	2: Neuropharmacology	2	20	m,m	13	2007	11	10	1	1
Goodman-Gilman	2017	2: Neuropharmacology	2	20	m,m	14	2006	12	11	1	1
Goodman-Gilman	2017	2: Neuropharmacology	2	20	m,m	15	2013	5	4	1	0
Goodman-Gilman	2017	2: Neuropharmacology	2	20	m,m	16	2017	1	0	1	0
Goodman-Gilman	2017	2: Neuropharmacology	2	20	m,m	17	2016	2	1	1	0
Goodman-Gilman	2017	2: Neuropharmacology	2	20	m,m	18	2008	10	9	1	1
Goodman-Gilman	2017	2: Neuropharmacology	2	20	m,m	19	2016	2	1	1	0
Goodman-Gilman	2017	2: Neuropharmacology	2	20	m,m	20	1996	22	21	1	1
Goodman-Gilman	2017	2: Neuropharmacology	2	20	m,m	21	2005	13	12	1	1
Goodman-Gilman	2017	2: Neuropharmacology	2	20	m,m	22	2014	4	3	1	0
Goodman-Gilman	2017	2: Neuropharmacology	2	20	m,m	23	2004	14	13	1	1
Goodman-Gilman	2017	2: Neuropharmacology	2	20	m,m	24	1982	36	35	1	1
Goodman-Gilman	2017	2: Neuropharmacology	2	20	m,m	25	2014	4	3	1	0
Goodman-Gilman	2017	2: Neuropharmacology	2	20	m,m	26	2008	10	9	1	1
Goodman-Gilman	2017	2: Neuropharmacology	2	20	m,m	27	2015	3	2	1	0
Goodman-Gilman	2017	2: Neuropharmacology	2	20	m,m	28	2014	4	3	1	0
Goodman-Gilman	2017	2: Neuropharmacology	2	20	m,m	29	2016	2	1	1	0
Goodman-Gilman	2017	2: Neuropharmacology	2	20	m,m	30	1995	23	22	1	1
Goodman-Gilman	2017	2: Neuropharmacology	2	20	m,m	31	2006	12	11	1	1
Goodman-Gilman	2017	2: Neuropharmacology	2	20	m,m	32	1971	47	46	1	1
Goodman-Gilman	2017	2: Neuropharmacology	2	20	m,m	33	1985	33	32	1	1
Goodman-Gilman	2017	2: Neuropharmacology	2	20	m,m	34	2014	4	3	1	0
Goodman-Gilman	2017	2: Neuropharmacology	2	20	m,m	35	2007	11	10	1	1
Goodman-Gilman	2017	2: Neuropharmacology	2	20	m,m	36	2004	14	13	1	1
Goodman-Gilman	2017	2: Neuropharmacology	2	20	m,m	37	2008	10	9	1	1
Goodman-Gilman	2017	2: Neuropharmacology	2	20	m,m	38	1986	32	31	1	1
Goodman-Gilman	2017	2: Neuropharmacology	2	20	m,m	39	1975	43	42	1	1
Goodman-Gilman	2017	2: Neuropharmacology	2	20	m,m	40	2007	11	10	1	1
Goodman-Gilman	2017	2: Neuropharmacology	2	20	m,m	41	2011	7	6	1	0
Goodman-Gilman	2017	2: Neuropharmacology	2	20	m,m	42	2006	12	11	1	1
Goodman-Gilman	2017	2: Neuropharmacology	2	20	m,m	43	2013	5	4	1	0
Goodman-Gilman	2017	2: Neuropharmacology	2	20	m,m	44	2008	10	9	1	1
Goodman-Gilman	2017	2: Neuropharmacology	2	20	m,m	45	1998	20	19	1	1
Goodman-Gilman	2017	2: Neuropharmacology	2	20	m,m	46	1988	30	29	1	1
Goodman-Gilman	2017	2: Neuropharmacology	2	20	m,m	47	2013	5	4	1	0
Goodman-Gilman	2017	2: Neuropharmacology	2	20	m,m	48	2008	10	9	1	1
Goodman-Gilman	2017	2: Neuropharmacology	2	20	m,m	49	2008	10	9	1	1
Goodman-Gilman	2017	2: Neuropharmacology	2	20	m,m	50	2002	16	15	1	1
Goodman-Gilman	2017	2: Neuropharmacology	2	20	m,m	51	2011	7	6	1	0
Goodman-Gilman	2017	2: Neuropharmacology	2	20	m,m	52	2014	4	3	1	0
Goodman-Gilman	2017	2: Neuropharmacology	2	20	m,m	53	1976	42	41	1	1
Goodman-Gilman	2017	2: Neuropharmacology	2	20	m,m	54	2015	3	2	1	0
Goodman-Gilman	2017	2: Neuropharmacology	2	20	m,m	55	1988	30	29	1	1
Goodman-Gilman	2017	2: Neuropharmacology	2	20	m,m	56	1968	50	49	1	1
Goodman-Gilman	2017	2: Neuropharmacology	2	20	m,m	57	2012	6	5	1	0
Goodman-Gilman	2017	2: Neuropharmacology	2	20	m,m	58	1988	30	29	1	1
Goodman-Gilman	2017	2: Neuropharmacology	2	20	m,m	59	2016	2	1	1	0
Goodman-Gilman	2017	2: Neuropharmacology	2	20	m,m	60	1982	36	35	1	1
Goodman-Gilman	2017	2: Neuropharmacology	2	20	m,m	61	2017	1	0	1	0
Goodman-Gilman	2017	2: Neuropharmacology	2	20	m,m	62	1992	26	25	1	1
Goodman-Gilman	2017	2: Neuropharmacology	2	20	m,m	63	1983	35	34	1	1
Goodman-Gilman	2017	2: Neuropharmacology	2	20	m,m	64	2005	13	12	1	1
Goodman-Gilman	2017	2: Neuropharmacology	2	20	m,m	65	2017	1	0	1	0
Goodman-Gilman	2017	2: Neuropharmacology	2	20	m,m	66	2008	10	9	1	1
Goodman-Gilman	2017	2: Neuropharmacology	2	20	m,m	67	1973	45	44	1	1
Goodman-Gilman	2017	2: Neuropharmacology	2	20	m,m	68	1993	25	24	1	1
Goodman-Gilman	2017	2: Neuropharmacology	2	20	m,m	69	1985	33	32	1	1
Goodman-Gilman	2017	2: Neuropharmacology	2	20	m,m	70	2014	4	3	1	0
Goodman-Gilman	2017	2: Neuropharmacology	2	20	m,m	71	2000	18	17	1	1
Goodman-Gilman	2017	2: Neuropharmacology	2	20	m,m	72	2011	7	6	1	0
Goodman-Gilman	2017	2: Neuropharmacology	2	20	m,m	73	2006	12	11	1	1
Goodman-Gilman	2017	2: Neuropharmacology	2	20	m,m	74	2007	11	10	1	1
Goodman-Gilman	2017	2: Neuropharmacology	2	20	m,m	75	2016	2	1	1	0
Goodman-Gilman	2017	2: Neuropharmacology	2	20	m,m	76	2014	4	3	1	0
Goodman-Gilman	2017	2: Neuropharmacology	2	20	m,m	77	1985	33	32	1	1
Goodman-Gilman	2017	2: Neuropharmacology	2	20	m,m	78	2004	14	13	1	1
Goodman-Gilman	2017	2: Neuropharmacology	2	20	m,m	79	2015	3	2	1	0
Goodman-Gilman	2017	2: Neuropharmacology	2	20	m,m	80	2008	10	9	1	1
Goodman-Gilman	2017	2: Neuropharmacology	2	20	m,m	81	2014	4	3	1	0
Goodman-Gilman	2017	2: Neuropharmacology	2	20	m,m	82	2000	18	17	1	1
Goodman-Gilman	2017	2: Neuropharmacology	2	20	m,m	83	1999	19	18	1	1
Goodman-Gilman	2017	2: Neuropharmacology	2	20	m,m	84	2011	7	6	1	0
Goodman-Gilman	2017	2: Neuropharmacology	2	20	m,m	85	2009	9	8	1	0
Goodman-Gilman	2017	2: Neuropharmacology	2	20	m,m	86	2010	8	7	1	0
Goodman-Gilman	2017	2: Neuropharmacology	2	20	m,m	87	2001	17	16	1	1
Goodman-Gilman	2017	2: Neuropharmacology	2	20	m,m	88	2008	10	9	1	1
Goodman-Gilman	2017	2: Neuropharmacology	2	20	m,m	89	2004	14	13	1	1
Goodman-Gilman	2017	2: Neuropharmacology	2	20	m,m	90	2010	8	7	1	0
Goodman-Gilman	2017	2: Neuropharmacology	2	20	m,m	91	2012	6	5	1	0
Goodman-Gilman	2017	2: Neuropharmacology	2	20	m,m	92	2014	4	3	1	0
Goodman-Gilman	2017	2: Neuropharmacology	2	20	m,m	93	2003	15	14	1	1
Goodman-Gilman	2017	2: Neuropharmacology	2	20	m,m	94	2004	14	13	1	1
Goodman-Gilman	2017	2: Neuropharmacology	2	20	m,m	95	2015	3	2	1	0
Goodman-Gilman	2017	2: Neuropharmacology	2	20	m,m	96	2013	5	4	1	0
Goodman-Gilman	2017	2: Neuropharmacology	2	20	m,m	97	1993	25	24	1	1
Goodman-Gilman	2017	2: Neuropharmacology	2	20	m,m	98	2004	14	13	1	1
Goodman-Gilman	2017	2: Neuropharmacology	2	20	m,m	99	2017	1	0	1	0
Goodman-Gilman	2017	2: Neuropharmacology	2	20	m,m	100	2015	3	2	1	0
Goodman-Gilman	2017	2: Neuropharmacology	2	20	m,m	101	1987	31	30	1	1
Goodman-Gilman	2017	2: Neuropharmacology	2	20	m,m	102	1997	21	20	1	1
Goodman-Gilman	2017	2: Neuropharmacology	2	20	m,m	103	2017	1	0	1	0
Goodman-Gilman	2017	2: Neuropharmacology	2	20	m,m	104	2004	14	13	1	1
Goodman-Gilman	2017	2: Neuropharmacology	2	20	m,m	105	2000	18	17	1	1
Goodman-Gilman	2017	2: Neuropharmacology	2	20	m,m	106	2015	3	2	1	0
Goodman-Gilman	2017	2: Neuropharmacology	2	20	m,m	107	2009	9	8	1	0
Goodman-Gilman	2017	2: Neuropharmacology	2	21	m,m,m,m	1	2008	10	9	1	1
Goodman-Gilman	2017	2: Neuropharmacology	2	21	m,m,m,m	2	1999	19	18	1	1
Goodman-Gilman	2017	2: Neuropharmacology	2	21	m,m,m,m	3	2009	9	8	1	0
Goodman-Gilman	2017	2: Neuropharmacology	2	21	m,m,m,m	4	1983	35	34	1	1
Goodman-Gilman	2017	2: Neuropharmacology	2	21	m,m,m,m	5	1994	24	23	1	1
Goodman-Gilman	2017	2: Neuropharmacology	2	21	m,m,m,m	6	1997	21	20	1	1
Goodman-Gilman	2017	2: Neuropharmacology	2	21	m,m,m,m	7	2008	10	9	1	1
Goodman-Gilman	2017	2: Neuropharmacology	2	21	m,m,m,m	8	2006	12	11	1	1
Goodman-Gilman	2017	2: Neuropharmacology	2	21	m,m,m,m	9	2008	10	9	1	1
Goodman-Gilman	2017	2: Neuropharmacology	2	21	m,m,m,m	10	2004	14	13	1	1
Goodman-Gilman	2017	2: Neuropharmacology	2	21	m,m,m,m	11	2008	10	9	1	1
Goodman-Gilman	2017	2: Neuropharmacology	2	21	m,m,m,m	12	2015	3	2	1	0
Goodman-Gilman	2017	2: Neuropharmacology	2	21	m,m,m,m	13	2007	11	10	1	1
Goodman-Gilman	2017	2: Neuropharmacology	2	21	m,m,m,m	14	2003	15	14	1	1
Goodman-Gilman	2017	2: Neuropharmacology	2	21	m,m,m,m	15	2007	11	10	1	1
Goodman-Gilman	2017	2: Neuropharmacology	2	21	m,m,m,m	16	2000	18	17	1	1
Goodman-Gilman	2017	2: Neuropharmacology	2	21	m,m,m,m	17	2014	4	3	1	0
Goodman-Gilman	2017	2: Neuropharmacology	2	21	m,m,m,m	18	2015	3	2	1	0
Goodman-Gilman	2017	2: Neuropharmacology	2	21	m,m,m,m	19	2015	3	2	1	0
Goodman-Gilman	2017	2: Neuropharmacology	2	21	m,m,m,m	20	2007	11	10	1	1
Goodman-Gilman	2017	2: Neuropharmacology	2	21	m,m,m,m	21	1977	41	40	1	1
Goodman-Gilman	2017	2: Neuropharmacology	2	21	m,m,m,m	22	1999	19	18	1	1
Goodman-Gilman	2017	2: Neuropharmacology	2	21	m,m,m,m	23	2005	13	12	1	1
Goodman-Gilman	2017	2: Neuropharmacology	2	21	m,m,m,m	24	2009	9	8	1	0
Goodman-Gilman	2017	2: Neuropharmacology	2	21	m,m,m,m	25	2013	5	4	1	0
Goodman-Gilman	2017	2: Neuropharmacology	2	21	m,m,m,m	26	2007	11	10	1	1
Goodman-Gilman	2017	2: Neuropharmacology	2	21	m,m,m,m	27	2015	3	2	1	0
Goodman-Gilman	2017	2: Neuropharmacology	2	21	m,m,m,m	28	1966	52	51	1	1
Goodman-Gilman	2017	2: Neuropharmacology	2	21	m,m,m,m	29	2009	9	8	1	0
Goodman-Gilman	2017	2: Neuropharmacology	2	21	m,m,m,m	30	2013	5	4	1	0
Goodman-Gilman	2017	2: Neuropharmacology	2	22	m,m	1	1987	31	30	1	1
Goodman-Gilman	2017	2: Neuropharmacology	2	22	m,m	2	2009	9	8	1	0
Goodman-Gilman	2017	2: Neuropharmacology	2	22	m,m	3	1990	28	27	1	1
Goodman-Gilman	2017	2: Neuropharmacology	2	22	m,m	4	1988	30	29	1	1
Goodman-Gilman	2017	2: Neuropharmacology	2	22	m,m	5	1992	26	25	1	1
Goodman-Gilman	2017	2: Neuropharmacology	2	22	m,m	6	2000	18	17	1	1
Goodman-Gilman	2017	2: Neuropharmacology	2	22	m,m	7	1990	28	27	1	1
Goodman-Gilman	2017	2: Neuropharmacology	2	22	m,m	8	1985	33	32	1	1
Goodman-Gilman	2017	2: Neuropharmacology	2	22	m,m	9	1987	31	30	1	1
Goodman-Gilman	2017	2: Neuropharmacology	2	22	m,m	10	2008	10	9	1	1
Goodman-Gilman	2017	2: Neuropharmacology	2	22	m,m	11	1984	34	33	1	1
Goodman-Gilman	2017	2: Neuropharmacology	2	22	m,m	12	1987	31	30	1	1
Goodman-Gilman	2017	2: Neuropharmacology	2	22	m,m	13	1976	42	41	1	1
Goodman-Gilman	2017	2: Neuropharmacology	2	22	m,m	14	2016	2	1	1	0
Goodman-Gilman	2017	2: Neuropharmacology	2	22	m,m	15	1984	34	33	1	1
Goodman-Gilman	2017	2: Neuropharmacology	2	22	m,m	16	1974	44	43	1	1
Goodman-Gilman	2017	2: Neuropharmacology	2	22	m,m	17	1987	31	30	1	1
Goodman-Gilman	2017	2: Neuropharmacology	2	22	m,m	18	1929	89	88	1	1
Goodman-Gilman	2017	2: Neuropharmacology	2	22	m,m	19	1987	31	30	1	1
Goodman-Gilman	2017	2: Neuropharmacology	2	22	m,m	20	1983	35	34	1	1
Goodman-Gilman	2017	2: Neuropharmacology	2	22	m,m	21	1977	41	40	1	1
Goodman-Gilman	2017	2: Neuropharmacology	2	22	m,m	22	1997	21	20	1	1
Goodman-Gilman	2017	2: Neuropharmacology	2	22	m,m	23	2013	5	4	1	0
Goodman-Gilman	2017	2: Neuropharmacology	2	22	m,m	24	1996	22	21	1	1
Goodman-Gilman	2017	2: Neuropharmacology	2	22	m,m	25	1971	47	46	1	1
Goodman-Gilman	2017	2: Neuropharmacology	2	22	m,m	26	1978	40	39	1	1
Goodman-Gilman	2017	2: Neuropharmacology	2	22	m,m	27	2011	7	6	1	0
Goodman-Gilman	2017	2: Neuropharmacology	2	22	m,m	28	2012	6	5	1	0
Goodman-Gilman	2017	2: Neuropharmacology	2	22	m,m	29	1994	24	23	1	1
Goodman-Gilman	2017	2: Neuropharmacology	2	22	m,m	30	1987	31	30	1	1
Goodman-Gilman	2017	2: Neuropharmacology	2	22	m,m	31	1966	52	51	1	1
Goodman-Gilman	2017	2: Neuropharmacology	2	22	m,m	32	2014	4	3	1	0
Goodman-Gilman	2017	2: Neuropharmacology	2	22	m,m	33	1993	25	24	1	1
Goodman-Gilman	2017	2: Neuropharmacology	2	22	m,m	34	2004	14	13	1	1
Goodman-Gilman	2017	2: Neuropharmacology	2	22	m,m	35	1997	21	20	1	1
Goodman-Gilman	2017	2: Neuropharmacology	2	22	m,m	36	1987	31	30	1	1
Goodman-Gilman	2017	2: Neuropharmacology	2	22	m,m	37	1991	27	26	1	1
Goodman-Gilman	2017	2: Neuropharmacology	2	22	m,m	38	1986	32	31	1	1
Goodman-Gilman	2017	2: Neuropharmacology	2	22	m,m	39	2015	3	2	1	0
Goodman-Gilman	2017	2: Neuropharmacology	2	22	m,m	40	2012	6	5	1	0
Goodman-Gilman	2017	2: Neuropharmacology	2	22	m,m	41	1986	32	31	1	1
Goodman-Gilman	2017	2: Neuropharmacology	2	22	m,m	42	1976	42	41	1	1
Goodman-Gilman	2017	2: Neuropharmacology	2	22	m,m	43	2002	16	15	1	1
Goodman-Gilman	2017	2: Neuropharmacology	2	22	m,m	44	2005	13	12	1	1
Goodman-Gilman	2017	2: Neuropharmacology	2	22	m,m	45	2009	9	8	1	0
Goodman-Gilman	2017	2: Neuropharmacology	2	22	m,m	46	1971	47	46	1	1
Goodman-Gilman	2017	2: Neuropharmacology	2	23	m,m,f,m	1	2013	5	4	1	0
Goodman-Gilman	2017	2: Neuropharmacology	2	23	m,m,f,m	2	2006	12	11	1	1
Goodman-Gilman	2017	2: Neuropharmacology	2	23	m,m,f,m	3	2015	3	2	1	0
Goodman-Gilman	2017	2: Neuropharmacology	2	23	m,m,f,m	4	2017	1	0	1	0
Goodman-Gilman	2017	2: Neuropharmacology	2	23	m,m,f,m	5	2010	8	7	1	0
Goodman-Gilman	2017	2: Neuropharmacology	2	23	m,m,f,m	6	2014	4	3	1	0
Goodman-Gilman	2017	2: Neuropharmacology	2	23	m,m,f,m	7	2016	2	1	1	0
Goodman-Gilman	2017	2: Neuropharmacology	2	23	m,m,f,m	8	2014	4	3	1	0
Goodman-Gilman	2017	2: Neuropharmacology	2	23	m,m,f,m	9	2014	4	3	1	0
Goodman-Gilman	2017	2: Neuropharmacology	2	23	m,m,f,m	10	2006	12	11	1	1
Goodman-Gilman	2017	2: Neuropharmacology	2	23	m,m,f,m	11	2014	4	3	1	0
Goodman-Gilman	2017	2: Neuropharmacology	2	23	m,m,f,m	12	2015	3	2	1	0
Goodman-Gilman	2017	2: Neuropharmacology	2	23	m,m,f,m	13	2014	4	3	1	0
Goodman-Gilman	2017	2: Neuropharmacology	2	23	m,m,f,m	14	2015	3	2	1	0
Goodman-Gilman	2017	2: Neuropharmacology	2	23	m,m,f,m	15	2003	15	14	1	1
Goodman-Gilman	2017	2: Neuropharmacology	2	23	m,m,f,m	16	2014	4	3	1	0
Goodman-Gilman	2017	2: Neuropharmacology	2	23	m,m,f,m	17	2014	4	3	1	0
Goodman-Gilman	2017	2: Neuropharmacology	2	23	m,m,f,m	18	2015	3	2	1	0
Goodman-Gilman	2017	2: Neuropharmacology	2	23	m,m,f,m	19	2014	4	3	1	0
Goodman-Gilman	2017	2: Neuropharmacology	2	23	m,m,f,m	20	2015	3	2	1	0
Goodman-Gilman	2017	2: Neuropharmacology	2	23	m,m,f,m	21	2015	3	2	1	0
Goodman-Gilman	2017	2: Neuropharmacology	2	23	m,m,f,m	22	2015	3	2	1	0
Goodman-Gilman	2017	2: Neuropharmacology	2	23	m,m,f,m	23	2014	4	3	1	0
Goodman-Gilman	2017	2: Neuropharmacology	2	23	m,m,f,m	24	2013	5	4	1	0
Goodman-Gilman	2017	2: Neuropharmacology	2	23	m,m,f,m	25	2008	10	9	1	1
Goodman-Gilman	2017	2: Neuropharmacology	2	23	m,m,f,m	26	2014	4	3	1	0
Goodman-Gilman	2017	2: Neuropharmacology	2	23	m,m,f,m	27	2013	5	4	1	0
Goodman-Gilman	2017	2: Neuropharmacology	2	23	m,m,f,m	28	2015	3	2	1	0
Goodman-Gilman	2017	2: Neuropharmacology	2	23	m,m,f,m	29	2014	4	3	1	0
Goodman-Gilman	2017	2: Neuropharmacology	2	23	m,m,f,m	30	2005	13	12	1	1
Goodman-Gilman	2017	2: Neuropharmacology	2	23	m,m,f,m	31	2012	6	5	1	0
Goodman-Gilman	2017	2: Neuropharmacology	2	23	m,m,f,m	32	2012	6	5	1	0
Goodman-Gilman	2017	2: Neuropharmacology	2	23	m,m,f,m	33	2014	4	3	1	0
Goodman-Gilman	2017	2: Neuropharmacology	2	23	m,m,f,m	34	2014	4	3	1	0
Goodman-Gilman	2017	2: Neuropharmacology	2	23	m,m,f,m	35	2015	3	2	1	0
Goodman-Gilman	2017	2: Neuropharmacology	2	23	m,m,f,m	36	2015	3	2	1	0
Goodman-Gilman	2017	2: Neuropharmacology	2	23	m,m,f,m	37	2006	12	11	1	1
Goodman-Gilman	2017	2: Neuropharmacology	2	23	m,m,f,m	38	2009	9	8	1	0
Goodman-Gilman	2017	2: Neuropharmacology	2	23	m,m,f,m	39	2012	6	5	1	0
Goodman-Gilman	2017	2: Neuropharmacology	2	23	m,m,f,m	40	2014	4	3	1	0
Goodman-Gilman	2017	2: Neuropharmacology	2	23	m,m,f,m	41	2014	4	3	1	0
Goodman-Gilman	2017	2: Neuropharmacology	2	23	m,m,f,m	42	2007	11	10	1	1
Goodman-Gilman	2017	2: Neuropharmacology	2	23	m,m,f,m	43	2015	3	2	1	0
Goodman-Gilman	2017	2: Neuropharmacology	2	23	m,m,f,m	44	2014	4	3	1	0
Goodman-Gilman	2017	2: Neuropharmacology	2	24	m	1	2013	5	4	1	0
Goodman-Gilman	2017	2: Neuropharmacology	2	24	m	2	1988	30	29	1	1
Goodman-Gilman	2017	2: Neuropharmacology	2	24	m	3	2015	3	2	1	0
Goodman-Gilman	2017	2: Neuropharmacology	2	24	m	4	2015	3	2	1	0
Goodman-Gilman	2017	2: Neuropharmacology	2	24	m	5	2016	2	1	1	0
Goodman-Gilman	2017	2: Neuropharmacology	2	24	m	6	2016	2	1	1	0
Goodman-Gilman	2017	2: Neuropharmacology	2	24	m	7	2014	4	3	1	0
Goodman-Gilman	2017	2: Neuropharmacology	2	24	m	8	2016	2	1	1	0
Goodman-Gilman	2017	2: Neuropharmacology	2	24	m	9	2014	4	3	1	0
Goodman-Gilman	2017	2: Neuropharmacology	2	24	m	10	2000	18	17	1	1
Goodman-Gilman	2017	2: Neuropharmacology	2	24	m	11	2016	2	1	1	0
Goodman-Gilman	2017	2: Neuropharmacology	2	24	m	12	2016	2	1	1	0
Goodman-Gilman	2017	2: Neuropharmacology	2	24	m	13	2006	12	11	1	1
Goodman-Gilman	2017	2: Neuropharmacology	2	24	m	14	2016	2	1	1	0
Goodman-Gilman	2017	2: Neuropharmacology	2	24	m	15	2012	6	5	1	0
Goodman-Gilman	2017	2: Neuropharmacology	2	24	m	16	1991	27	26	1	1
Goodman-Gilman	2017	2: Neuropharmacology	2	24	m	17	2003	15	14	1	1
Goodman-Gilman	2017	2: Neuropharmacology	2	24	m	18	2007	11	10	1	1
Goodman-Gilman	2017	3: Modulation of Pulmona	3	25	m	1	2012	6	5	1	0
Goodman-Gilman	2017	3: Modulation of Pulmona	3	25	m	2	2015	3	2	1	0
Goodman-Gilman	2017	3: Modulation of Pulmona	3	25	m	3	2013	5	4	1	0
Goodman-Gilman	2017	3: Modulation of Pulmona	3	25	m	4	2015	3	2	1	0
Goodman-Gilman	2017	3: Modulation of Pulmona	3	25	m	5	2011	7	6	1	0
Goodman-Gilman	2017	3: Modulation of Pulmona	3	25	m	6	1998	20	19	1	1
Goodman-Gilman	2017	3: Modulation of Pulmona	3	25	m	7	2009	9	8	1	0
Goodman-Gilman	2017	3: Modulation of Pulmona	3	25	m	8	2014	4	3	1	0
Goodman-Gilman	2017	3: Modulation of Pulmona	3	25	m	9	2015	3	2	1	0
Goodman-Gilman	2017	3: Modulation of Pulmona	3	25	m	10	2014	4	3	1	0
Goodman-Gilman	2017	3: Modulation of Pulmona	3	25	m	11	2013	5	4	1	0
Goodman-Gilman	2017	3: Modulation of Pulmona	3	25	m	12	2002	16	15	1	1
Goodman-Gilman	2017	3: Modulation of Pulmona	3	25	m	13	2014	4	3	1	0
Goodman-Gilman	2017	3: Modulation of Pulmona	3	25	m	14	1997	21	20	1	1
Goodman-Gilman	2017	3: Modulation of Pulmona	3	25	m	15	2014	4	3	1	0
Goodman-Gilman	2017	3: Modulation of Pulmona	3	25	m	16	2015	3	2	1	0
Goodman-Gilman	2017	3: Modulation of Pulmona	3	25	m	17	2013	5	4	1	0
Goodman-Gilman	2017	3: Modulation of Pulmona	3	25	m	18	2009	9	8	1	0
Goodman-Gilman	2017	3: Modulation of Pulmona	3	25	m	19	2013	5	4	1	0
Goodman-Gilman	2017	3: Modulation of Pulmona	3	25	m	20	2014	4	3	1	0
Goodman-Gilman	2017	3: Modulation of Pulmona	3	25	m	21	2005	13	12	1	1
Goodman-Gilman	2017	3: Modulation of Pulmona	3	25	m	22	2011	7	6	1	0
Goodman-Gilman	2017	3: Modulation of Pulmona	3	25	m	23	2001	17	16	1	1
Goodman-Gilman	2017	3: Modulation of Pulmona	3	25	m	24	2011	7	6	1	0
Goodman-Gilman	2017	3: Modulation of Pulmona	3	25	m	25	2015	3	2	1	0
Goodman-Gilman	2017	3: Modulation of Pulmona	3	25	m	26	2011	7	6	1	0
Goodman-Gilman	2017	3: Modulation of Pulmona	3	25	m	27	2014	4	3	1	0
Goodman-Gilman	2017	3: Modulation of Pulmona	3	25	m	28	2011	7	6	1	0
Goodman-Gilman	2017	3: Modulation of Pulmona	3	25	m	29	2012	6	5	1	0
Goodman-Gilman	2017	3: Modulation of Pulmona	3	25	m	30	2013	5	4	1	0
Goodman-Gilman	2017	3: Modulation of Pulmona	3	25	m	31	2015	3	2	1	0
Goodman-Gilman	2017	3: Modulation of Pulmona	3	25	m	32	2014	4	3	1	0
Goodman-Gilman	2017	3: Modulation of Pulmona	3	25	m	33	2014	4	3	1	0
Goodman-Gilman	2017	3: Modulation of Pulmona	3	25	m	34	2015	3	2	1	0
Goodman-Gilman	2017	3: Modulation of Pulmona	3	25	m	35	2014	4	3	1	0
Goodman-Gilman	2017	3: Modulation of Pulmona	3	25	m	36	2012	6	5	1	0
Goodman-Gilman	2017	3: Modulation of Pulmona	3	25	m	37	2012	6	5	1	0
Goodman-Gilman	2017	3: Modulation of Pulmona	3	25	m	38	2014	4	3	1	0
Goodman-Gilman	2017	3: Modulation of Pulmona	3	25	m	39	2013	5	4	1	0
Goodman-Gilman	2017	3: Modulation of Pulmona	3	25	m	40	2013	5	4	1	0
Goodman-Gilman	2017	3: Modulation of Pulmona	3	25	m	41	2012	6	5	1	0
Goodman-Gilman	2017	3: Modulation of Pulmona	3	26		1	1998	20	19	1	1
Goodman-Gilman	2017	3: Modulation of Pulmona	3	26		2	2007	11	10	1	1
Goodman-Gilman	2017	3: Modulation of Pulmona	3	26		3	1998	20	19	1	1
Goodman-Gilman	2017	3: Modulation of Pulmona	3	26		4	2013	5	4	1	0
Goodman-Gilman	2017	3: Modulation of Pulmona	3	26		5	2011	7	6	1	0
Goodman-Gilman	2017	3: Modulation of Pulmona	3	26		6	2014	4	3	1	0
Goodman-Gilman	2017	3: Modulation of Pulmona	3	26		7	1997	21	20	1	1
Goodman-Gilman	2017	3: Modulation of Pulmona	3	26		8	2002	16	15	1	1
Goodman-Gilman	2017	3: Modulation of Pulmona	3	26		9	2011	7	6	1	0
Goodman-Gilman	2017	3: Modulation of Pulmona	3	26		10	2014	4	3	1	0
Goodman-Gilman	2017	3: Modulation of Pulmona	3	26		11	2003	15	14	1	1
Goodman-Gilman	2017	3: Modulation of Pulmona	3	26		12	2015	3	2	1	0
Goodman-Gilman	2017	3: Modulation of Pulmona	3	26		13	2014	4	3	1	0
Goodman-Gilman	2017	3: Modulation of Pulmona	3	26		14	2013	5	4	1	0
Goodman-Gilman	2017	3: Modulation of Pulmona	3	26		15	2014	4	3	1	0
Goodman-Gilman	2017	3: Modulation of Pulmona	3	26		16	2013	5	4	1	0
Goodman-Gilman	2017	3: Modulation of Pulmona	3	26		17	2012	6	5	1	0
Goodman-Gilman	2017	3: Modulation of Pulmona	3	26		18	2001	17	16	1	1
Goodman-Gilman	2017	3: Modulation of Pulmona	3	26		19	2000	18	17	1	1
Goodman-Gilman	2017	3: Modulation of Pulmona	3	26		20	2008	10	9	1	1
Goodman-Gilman	2017	3: Modulation of Pulmona	3	26		21	2007	11	10	1	1
Goodman-Gilman	2017	3: Modulation of Pulmona	3	26		22	2012	6	5	1	0
Goodman-Gilman	2017	3: Modulation of Pulmona	3	26		23	2013	5	4	1	0
Goodman-Gilman	2017	3: Modulation of Pulmona	3	26		24	2002	16	15	1	1
Goodman-Gilman	2017	3: Modulation of Pulmona	3	26		25	2013	5	4	1	0
Goodman-Gilman	2017	3: Modulation of Pulmona	3	26		26	2013	5	4	1	0
Goodman-Gilman	2017	3: Modulation of Pulmona	3	26		27	2016	2	1	1	0
Goodman-Gilman	2017	3: Modulation of Pulmona	3	26		28	2002	16	15	1	1
Goodman-Gilman	2017	3: Modulation of Pulmona	3	26		29	2013	5	4	1	0
Goodman-Gilman	2017	3: Modulation of Pulmona	3	26		30	2015	3	2	1	0
Goodman-Gilman	2017	3: Modulation of Pulmona	3	26		31	2014	4	3	1	0
Goodman-Gilman	2017	3: Modulation of Pulmona	3	26		32	2012	6	5	1	0
Goodman-Gilman	2017	3: Modulation of Pulmona	3	26		33	2008	10	9	1	1
Goodman-Gilman	2017	3: Modulation of Pulmona	3	26		34	2007	11	10	1	1
Goodman-Gilman	2017	3: Modulation of Pulmona	3	26		35	2011	7	6	1	0
Goodman-Gilman	2017	3: Modulation of Pulmona	3	26		36	2008	10	9	1	1
Goodman-Gilman	2017	3: Modulation of Pulmona	3	26		37	2002	16	15	1	1
Goodman-Gilman	2017	3: Modulation of Pulmona	3	26		38	2007	11	10	1	1
Goodman-Gilman	2017	3: Modulation of Pulmona	3	26		39	2008	10	9	1	1
Goodman-Gilman	2017	3: Modulation of Pulmona	3	26		40	2007	11	10	1	1
Goodman-Gilman	2017	3: Modulation of Pulmona	3	26		41	2014	4	3	1	0
Goodman-Gilman	2017	3: Modulation of Pulmona	3	26		42	2013	5	4	1	0
Goodman-Gilman	2017	3: Modulation of Pulmona	3	26		43	2012	6	5	1	0
Goodman-Gilman	2017	3: Modulation of Pulmona	3	26		44	2008	10	9	1	1
Goodman-Gilman	2017	3: Modulation of Pulmona	3	26		45	2006	12	11	1	1
Goodman-Gilman	2017	3: Modulation of Pulmona	3	26		46	1997	21	20	1	1
Goodman-Gilman	2017	3: Modulation of Pulmona	3	26		47	2010	8	7	1	0
Goodman-Gilman	2017	3: Modulation of Pulmona	3	26		48	2003	15	14	1	1
Goodman-Gilman	2017	3: Modulation of Pulmona	3	26		49	2000	18	17	1	1
Goodman-Gilman	2017	3: Modulation of Pulmona	3	26		50	2001	17	16	1	1
Goodman-Gilman	2017	3: Modulation of Pulmona	3	26		51	2010	8	7	1	0
Goodman-Gilman	2017	3: Modulation of Pulmona	3	26		52	2009	9	8	1	0
Goodman-Gilman	2017	3: Modulation of Pulmona	3	26		53	2014	4	3	1	0
Goodman-Gilman	2017	3: Modulation of Pulmona	3	26		54	2006	12	11	1	1
Goodman-Gilman	2017	3: Modulation of Pulmona	3	26		55	1999	19	18	1	1
Goodman-Gilman	2017	3: Modulation of Pulmona	3	26		56	2003	15	14	1	1
Goodman-Gilman	2017	3: Modulation of Pulmona	3	26		57	2009	9	8	1	0
Goodman-Gilman	2017	3: Modulation of Pulmona	3	26		58	2011	7	6	1	0
Goodman-Gilman	2017	3: Modulation of Pulmona	3	26		59	2014	4	3	1	0
Goodman-Gilman	2017	3: Modulation of Pulmona	3	26		60	2003	15	14	1	1
Goodman-Gilman	2017	3: Modulation of Pulmona	3	26		61	2013	5	4	1	0
Goodman-Gilman	2017	3: Modulation of Pulmona	3	26		62	2013	5	4	1	0
Goodman-Gilman	2017	3: Modulation of Pulmona	3	26		63	2013	5	4	1	0
Goodman-Gilman	2017	3: Modulation of Pulmona	3	27	m	1	2014	4	3	1	0
Goodman-Gilman	2017	3: Modulation of Pulmona	3	27	m	2	2000	18	17	1	1
Goodman-Gilman	2017	3: Modulation of Pulmona	3	27	m	3	2005	13	12	1	1
Goodman-Gilman	2017	3: Modulation of Pulmona	3	27	m	4	1993	25	24	1	1
Goodman-Gilman	2017	3: Modulation of Pulmona	3	27	m	5	2014	4	3	1	0
Goodman-Gilman	2017	3: Modulation of Pulmona	3	27	m	6	2015	3	2	1	0
Goodman-Gilman	2017	3: Modulation of Pulmona	3	27	m	7	2014	4	3	1	0
Goodman-Gilman	2017	3: Modulation of Pulmona	3	27	m	8	2006	12	11	1	1
Goodman-Gilman	2017	3: Modulation of Pulmona	3	27	m	9	2006	12	11	1	1
Goodman-Gilman	2017	3: Modulation of Pulmona	3	27	m	10	2001	17	16	1	1
Goodman-Gilman	2017	3: Modulation of Pulmona	3	27	m	11	2007	11	10	1	1
Goodman-Gilman	2017	3: Modulation of Pulmona	3	27	m	12	2007	11	10	1	1
Goodman-Gilman	2017	3: Modulation of Pulmona	3	27	m	13	1997	21	20	1	1
Goodman-Gilman	2017	3: Modulation of Pulmona	3	27	m	14	1981	37	36	1	1
Goodman-Gilman	2017	3: Modulation of Pulmona	3	27	m	15	1992	26	25	1	1
Goodman-Gilman	2017	3: Modulation of Pulmona	3	27	m	16	2010	8	7	1	0
Goodman-Gilman	2017	3: Modulation of Pulmona	3	27	m	17	1996	22	21	1	1
Goodman-Gilman	2017	3: Modulation of Pulmona	3	27	m	18	1999	19	18	1	1
Goodman-Gilman	2017	3: Modulation of Pulmona	3	27	m	19	2002	16	15	1	1
Goodman-Gilman	2017	3: Modulation of Pulmona	3	27	m	20	1986	32	31	1	1
Goodman-Gilman	2017	3: Modulation of Pulmona	3	27	m	21	2006	12	11	1	1
Goodman-Gilman	2017	3: Modulation of Pulmona	3	27	m	22	2009	9	8	1	0
Goodman-Gilman	2017	3: Modulation of Pulmona	3	27	m	23	2012	6	5	1	0
Goodman-Gilman	2017	3: Modulation of Pulmona	3	27	m	24	1969	49	48	1	1
Goodman-Gilman	2017	3: Modulation of Pulmona	3	27	m	25	2014	4	3	1	0
Goodman-Gilman	2017	3: Modulation of Pulmona	3	27	m	26	1986	32	31	1	1
Goodman-Gilman	2017	3: Modulation of Pulmona	3	27	m	27	1992	26	25	1	1
Goodman-Gilman	2017	3: Modulation of Pulmona	3	27	m	28	2011	7	6	1	0
Goodman-Gilman	2017	3: Modulation of Pulmona	3	27	m	29	2008	10	9	1	1
Goodman-Gilman	2017	3: Modulation of Pulmona	3	27	m	30	2000	18	17	1	1
Goodman-Gilman	2017	3: Modulation of Pulmona	3	27	m	31	2006	12	11	1	1
Goodman-Gilman	2017	3: Modulation of Pulmona	3	27	m	32	2015	3	2	1	0
Goodman-Gilman	2017	3: Modulation of Pulmona	3	27	m	33	2011	7	6	1	0
Goodman-Gilman	2017	3: Modulation of Pulmona	3	27	m	34	1997	21	20	1	1
Goodman-Gilman	2017	3: Modulation of Pulmona	3	27	m	35	2015	3	2	1	0
Goodman-Gilman	2017	3: Modulation of Pulmona	3	27	m	36	2001	17	16	1	1
Goodman-Gilman	2017	3: Modulation of Pulmona	3	27	m	37	2015	3	2	1	0
Goodman-Gilman	2017	3: Modulation of Pulmona	3	27	m	38	2002	16	15	1	1
Goodman-Gilman	2017	3: Modulation of Pulmona	3	27	m	39	1995	23	22	1	1
Goodman-Gilman	2017	3: Modulation of Pulmona	3	27	m	40	2000	18	17	1	1
Goodman-Gilman	2017	3: Modulation of Pulmona	3	27	m	41	2008	10	9	1	1
Goodman-Gilman	2017	3: Modulation of Pulmona	3	27	m	42	1998	20	19	1	1
Goodman-Gilman	2017	3: Modulation of Pulmona	3	27	m	43	1989	29	28	1	1
Goodman-Gilman	2017	3: Modulation of Pulmona	3	27	m	44	2013	5	4	1	0
Goodman-Gilman	2017	3: Modulation of Pulmona	3	27	m	45	2015	3	2	1	0
Goodman-Gilman	2017	3: Modulation of Pulmona	3	27	m	46	1995	23	22	1	1
Goodman-Gilman	2017	3: Modulation of Pulmona	3	27	m	47	2014	4	3	1	0
Goodman-Gilman	2017	3: Modulation of Pulmona	3	27	m	48	2004	14	13	1	1
Goodman-Gilman	2017	3: Modulation of Pulmona	3	27	m	49	1995	23	22	1	1
Goodman-Gilman	2017	3: Modulation of Pulmona	3	27	m	50	1998	20	19	1	1
Goodman-Gilman	2017	3: Modulation of Pulmona	3	27	m	51	1999	19	18	1	1
Goodman-Gilman	2017	3: Modulation of Pulmona	3	27	m	52	2013	5	4	1	0
Goodman-Gilman	2017	3: Modulation of Pulmona	3	27	m	53	2002	16	15	1	1
Goodman-Gilman	2017	3: Modulation of Pulmona	3	27	m	54	2016	2	1	1	0
Goodman-Gilman	2017	3: Modulation of Pulmona	3	27	m	55	2011	7	6	1	0
Goodman-Gilman	2017	3: Modulation of Pulmona	3	27	m	56	2015	3	2	1	0
Goodman-Gilman	2017	3: Modulation of Pulmona	3	27	m	57	2000	18	17	1	1
Goodman-Gilman	2017	3: Modulation of Pulmona	3	27	m	58	2008	10	9	1	1
Goodman-Gilman	2017	3: Modulation of Pulmona	3	27	m	59	1992	26	25	1	1
Goodman-Gilman	2017	3: Modulation of Pulmona	3	27	m	60	2000	18	17	1	1
Goodman-Gilman	2017	3: Modulation of Pulmona	3	27	m	61	2008	10	9	1	1
Goodman-Gilman	2017	3: Modulation of Pulmona	3	27	m	62	2001	17	16	1	1
Goodman-Gilman	2017	3: Modulation of Pulmona	3	27	m	63	2004	14	13	1	1
Goodman-Gilman	2017	3: Modulation of Pulmona	3	27	m	64	1988	30	29	1	1
Goodman-Gilman	2017	3: Modulation of Pulmona	3	27	m	65	2008	10	9	1	1
Goodman-Gilman	2017	3: Modulation of Pulmona	3	27	m	66	2014	4	3	1	0
Goodman-Gilman	2017	3: Modulation of Pulmona	3	27	m	67	2015	3	2	1	0
Goodman-Gilman	2017	3: Modulation of Pulmona	3	27	m	68	1987	31	30	1	1
Goodman-Gilman	2017	3: Modulation of Pulmona	3	27	m	69	1985	33	32	1	1
Goodman-Gilman	2017	3: Modulation of Pulmona	3	27	m	70	2016	2	1	1	0
Goodman-Gilman	2017	3: Modulation of Pulmona	3	27	m	71	2007	11	10	1	1
Goodman-Gilman	2017	3: Modulation of Pulmona	3	27	m	72	2000	18	17	1	1
Goodman-Gilman	2017	3: Modulation of Pulmona	3	27	m	73	2001	17	16	1	1
Goodman-Gilman	2017	3: Modulation of Pulmona	3	28	m	1	2002	16	15	1	1
Goodman-Gilman	2017	3: Modulation of Pulmona	3	28	m	2	2006	12	11	1	1
Goodman-Gilman	2017	3: Modulation of Pulmona	3	28	m	3	2015	3	2	1	0
Goodman-Gilman	2017	3: Modulation of Pulmona	3	28	m	4	2012	6	5	1	0
Goodman-Gilman	2017	3: Modulation of Pulmona	3	28	m	5	2002	16	15	1	1
Goodman-Gilman	2017	3: Modulation of Pulmona	3	28	m	6	1984	34	33	1	1
Goodman-Gilman	2017	3: Modulation of Pulmona	3	28	m	7	1991	27	26	1	1
Goodman-Gilman	2017	3: Modulation of Pulmona	3	28	m	8	2005	13	12	1	1
Goodman-Gilman	2017	3: Modulation of Pulmona	3	28	m	9	2006	12	11	1	1
Goodman-Gilman	2017	3: Modulation of Pulmona	3	28	m	10	2006	12	11	1	1
Goodman-Gilman	2017	3: Modulation of Pulmona	3	28	m	11	2007	11	10	1	1
Goodman-Gilman	2017	3: Modulation of Pulmona	3	28	m	12	2000	18	17	1	1
Goodman-Gilman	2017	3: Modulation of Pulmona	3	28	m	13	2014	4	3	1	0
Goodman-Gilman	2017	3: Modulation of Pulmona	3	28	m	14	2014	4	3	1	0
Goodman-Gilman	2017	3: Modulation of Pulmona	3	28	m	15	2010	8	7	1	0
Goodman-Gilman	2017	3: Modulation of Pulmona	3	28	m	16	2013	5	4	1	0
Goodman-Gilman	2017	3: Modulation of Pulmona	3	28	m	17	2008	10	9	1	1
Goodman-Gilman	2017	3: Modulation of Pulmona	3	28	m	18	2014	4	3	1	0
Goodman-Gilman	2017	3: Modulation of Pulmona	3	28	m	19	2008	10	9	1	1
Goodman-Gilman	2017	3: Modulation of Pulmona	3	28	m	20	2014	4	3	1	0
Goodman-Gilman	2017	3: Modulation of Pulmona	3	28	m	21	1995	23	22	1	1
Goodman-Gilman	2017	3: Modulation of Pulmona	3	28	m	22				1
Goodman-Gilman	2017	3: Modulation of Pulmona	3	28	m	23	2005	13	12	1	1
Goodman-Gilman	2017	3: Modulation of Pulmona	3	28	m	24	1996	22	21	1	1
Goodman-Gilman	2017	3: Modulation of Pulmona	3	28	m	25	2016	2	1	1	0
Goodman-Gilman	2017	3: Modulation of Pulmona	3	28	m	26	2016	2	1	1	0
Goodman-Gilman	2017	3: Modulation of Pulmona	3	28	m	27	2009	9	8	1	0
Goodman-Gilman	2017	3: Modulation of Pulmona	3	28	m	28	2013	5	4	1	0
Goodman-Gilman	2017	3: Modulation of Pulmona	3	28	m	29	2012	6	5	1	0
Goodman-Gilman	2017	3: Modulation of Pulmona	3	28	m	30	2000	18	17	1	1
Goodman-Gilman	2017	3: Modulation of Pulmona	3	28	m	31	1987	31	30	1	1
Goodman-Gilman	2017	3: Modulation of Pulmona	3	28	m	32	1985	33	32	1	1
Goodman-Gilman	2017	3: Modulation of Pulmona	3	28	m	33	2003	15	14	1	1
Goodman-Gilman	2017	3: Modulation of Pulmona	3	28	m	34	2006	12	11	1	1
Goodman-Gilman	2017	3: Modulation of Pulmona	3	28	m	35	2009	9	8	1	0
Goodman-Gilman	2017	3: Modulation of Pulmona	3	28	m	36	2000	18	17	1	1
Goodman-Gilman	2017	3: Modulation of Pulmona	3	28	m	37	2015	3	2	1	0
Goodman-Gilman	2017	3: Modulation of Pulmona	3	28	m	38	2004	14	13	1	1
Goodman-Gilman	2017	3: Modulation of Pulmona	3	28	m	39	1980	38	37	1	1
Goodman-Gilman	2017	3: Modulation of Pulmona	3	28	m	40	2009	9	8	1	0
Goodman-Gilman	2017	3: Modulation of Pulmona	3	28	m	41				1
Goodman-Gilman	2017	3: Modulation of Pulmona	3	28	m	42	1997	21	20	1	1
Goodman-Gilman	2017	3: Modulation of Pulmona	3	28	m	43	1998	20	19	1	1
Goodman-Gilman	2017	3: Modulation of Pulmona	3	28	m	44	1983	35	34	1	1
Goodman-Gilman	2017	3: Modulation of Pulmona	3	28	m	45	2006	12	11	1	1
Goodman-Gilman	2017	3: Modulation of Pulmona	3	28	m	46	2015	3	2	1	0
Goodman-Gilman	2017	3: Modulation of Pulmona	3	28	m	47	1996	22	21	1	1
Goodman-Gilman	2017	3: Modulation of Pulmona	3	28	m	48	2008	10	9	1	1
Goodman-Gilman	2017	3: Modulation of Pulmona	3	29	m	1	2009	9	8	1	0
Goodman-Gilman	2017	3: Modulation of Pulmona	3	29	m	2	1992	26	25	1	1
Goodman-Gilman	2017	3: Modulation of Pulmona	3	29	m	3	2010	8	7	1	0
Goodman-Gilman	2017	3: Modulation of Pulmona	3	29	m	4	2013	5	4	1	0
Goodman-Gilman	2017	3: Modulation of Pulmona	3	29	m	5	2010	8	7	1	0
Goodman-Gilman	2017	3: Modulation of Pulmona	3	29	m	6	2003	15	14	1	1
Goodman-Gilman	2017	3: Modulation of Pulmona	3	29	m	7	1999	19	18	1	1
Goodman-Gilman	2017	3: Modulation of Pulmona	3	29	m	8	1986	32	31	1	1
Goodman-Gilman	2017	3: Modulation of Pulmona	3	29	m	9	1998	20	19	1	1
Goodman-Gilman	2017	3: Modulation of Pulmona	3	29	m	10	2003	15	14	1	1
Goodman-Gilman	2017	3: Modulation of Pulmona	3	29	m	11	1987	31	30	1	1
Goodman-Gilman	2017	3: Modulation of Pulmona	3	29	m	12	1997	21	20	1	1
Goodman-Gilman	2017	3: Modulation of Pulmona	3	29	m	13	2013	5	4	1	0
Goodman-Gilman	2017	3: Modulation of Pulmona	3	29	m	14	2005	13	12	1	1
Goodman-Gilman	2017	3: Modulation of Pulmona	3	29	m	15	2014	4	3	1	0
Goodman-Gilman	2017	3: Modulation of Pulmona	3	29	m	16	2016	2	1	1	0
Goodman-Gilman	2017	3: Modulation of Pulmona	3	29	m	17	2016	2	1	1	0
Goodman-Gilman	2017	3: Modulation of Pulmona	3	29	m	18	2009	9	8	1	0
Goodman-Gilman	2017	3: Modulation of Pulmona	3	29	m	19	2004	14	13	1	1
Goodman-Gilman	2017	3: Modulation of Pulmona	3	29	m	20	2007	11	10	1	1
Goodman-Gilman	2017	3: Modulation of Pulmona	3	29	m	21	2015	3	2	1	0
Goodman-Gilman	2017	3: Modulation of Pulmona	3	29	m	22	1981	37	36	1	1
Goodman-Gilman	2017	3: Modulation of Pulmona	3	29	m	23	2005	13	12	1	1
Goodman-Gilman	2017	3: Modulation of Pulmona	3	29	m	24	2002	16	15	1	1
Goodman-Gilman	2017	3: Modulation of Pulmona	3	29	m	25	2004	14	13	1	1
Goodman-Gilman	2017	3: Modulation of Pulmona	3	29	m	26	2010	8	7	1	0
Goodman-Gilman	2017	3: Modulation of Pulmona	3	29	m	27	2003	15	14	1	1
Goodman-Gilman	2017	3: Modulation of Pulmona	3	29	m	28	2014	4	3	1	0
Goodman-Gilman	2017	3: Modulation of Pulmona	3	29	m	29	2007	11	10	1	1
Goodman-Gilman	2017	3: Modulation of Pulmona	3	29	m	30	1999	19	18	1	1
Goodman-Gilman	2017	3: Modulation of Pulmona	3	29	m	31	2005	13	12	1	1
Goodman-Gilman	2017	3: Modulation of Pulmona	3	29	m	32	2011	7	6	1	0
Goodman-Gilman	2017	3: Modulation of Pulmona	3	29	m	33	2002	16	15	1	1
Goodman-Gilman	2017	3: Modulation of Pulmona	3	29	m	34	2005	13	12	1	1
Goodman-Gilman	2017	3: Modulation of Pulmona	3	29	m	35	2014	4	3	1	0
Goodman-Gilman	2017	3: Modulation of Pulmona	3	29	m	36	2013	5	4	1	0
Goodman-Gilman	2017	3: Modulation of Pulmona	3	29	m	37	1995	23	22	1	1
Goodman-Gilman	2017	3: Modulation of Pulmona	3	29	m	38	2004	14	13	1	1
Goodman-Gilman	2017	3: Modulation of Pulmona	3	29	m	39	1999	19	18	1	1
Goodman-Gilman	2017	3: Modulation of Pulmona	3	29	m	40	2016	2	1	1	0
Goodman-Gilman	2017	3: Modulation of Pulmona	3	29	m	41	2003	15	14	1	1
Goodman-Gilman	2017	3: Modulation of Pulmona	3	29	m	42	2003	15	14	1	1
Goodman-Gilman	2017	3: Modulation of Pulmona	3	29	m	43	2009	9	8	1	0
Goodman-Gilman	2017	3: Modulation of Pulmona	3	29	m	44	2013	5	4	1	0
Goodman-Gilman	2017	3: Modulation of Pulmona	3	29	m	45	2005	13	12	1	1
Goodman-Gilman	2017	3: Modulation of Pulmona	3	29	m	46	2012	6	5	1	0
Goodman-Gilman	2017	3: Modulation of Pulmona	3	29	m	47	1986	32	31	1	1
Goodman-Gilman	2017	3: Modulation of Pulmona	3	29	m	48	1991	27	26	1	1
Goodman-Gilman	2017	3: Modulation of Pulmona	3	29	m	49	1992	26	25	1	1
Goodman-Gilman	2017	3: Modulation of Pulmona	3	29	m	50	2012	6	5	1	0
Goodman-Gilman	2017	3: Modulation of Pulmona	3	29	m	51	2010	8	7	1	0
Goodman-Gilman	2017	3: Modulation of Pulmona	3	29	m	52	2013	5	4	1	0
Goodman-Gilman	2017	3: Modulation of Pulmona	3	29	m	53	2004	14	13	1	1
Goodman-Gilman	2017	3: Modulation of Pulmona	3	29	m	54	2013	5	4	1	0
Goodman-Gilman	2017	3: Modulation of Pulmona	3	29	m	55	2007	11	10	1	1
Goodman-Gilman	2017	3: Modulation of Pulmona	3	29	m	56	1996	22	21	1	1
Goodman-Gilman	2017	3: Modulation of Pulmona	3	29	m	57	1975	43	42	1	1
Goodman-Gilman	2017	3: Modulation of Pulmona	3	29	m	58	1990	28	27	1	1
Goodman-Gilman	2017	3: Modulation of Pulmona	3	29	m	59	2013	5	4	1	0
Goodman-Gilman	2017	3: Modulation of Pulmona	3	29	m	60	2016	2	1	1	0
Goodman-Gilman	2017	3: Modulation of Pulmona	3	29	m	61	2011	7	6	1	0
Goodman-Gilman	2017	3: Modulation of Pulmona	3	30	m,m	1	1997	21	20	1	1
Goodman-Gilman	2017	3: Modulation of Pulmona	3	30	m,m	2	1996	22	21	1	1
Goodman-Gilman	2017	3: Modulation of Pulmona	3	30	m,m	3	2000	18	17	1	1
Goodman-Gilman	2017	3: Modulation of Pulmona	3	30	m,m	4	2006	12	11	1	1
Goodman-Gilman	2017	3: Modulation of Pulmona	3	30	m,m	5	1999	19	18	1	1
Goodman-Gilman	2017	3: Modulation of Pulmona	3	30	m,m	6	2011	7	6	1	0
Goodman-Gilman	2017	3: Modulation of Pulmona	3	30	m,m	7	1987	31	30	1	1
Goodman-Gilman	2017	3: Modulation of Pulmona	3	30	m,m	8	1993	25	24	1	1
Goodman-Gilman	2017	3: Modulation of Pulmona	3	30	m,m	9	2012	6	5	1	0
Goodman-Gilman	2017	3: Modulation of Pulmona	3	30	m,m	10	2002	16	15	1	1
Goodman-Gilman	2017	3: Modulation of Pulmona	3	30	m,m	11	2013	5	4	1	0
Goodman-Gilman	2017	3: Modulation of Pulmona	3	30	m,m	12	2008	10	9	1	1
Goodman-Gilman	2017	3: Modulation of Pulmona	3	30	m,m	13	2015	3	2	1	0
Goodman-Gilman	2017	3: Modulation of Pulmona	3	30	m,m	14	1991	27	26	1	1
Goodman-Gilman	2017	3: Modulation of Pulmona	3	30	m,m	15	2005	13	12	1	1
Goodman-Gilman	2017	3: Modulation of Pulmona	3	30	m,m	16	1999	19	18	1	1
Goodman-Gilman	2017	3: Modulation of Pulmona	3	30	m,m	17	1990	28	27	1	1
Goodman-Gilman	2017	3: Modulation of Pulmona	3	30	m,m	18	1998	20	19	1	1
Goodman-Gilman	2017	3: Modulation of Pulmona	3	30	m,m	19	1991	27	26	1	1
Goodman-Gilman	2017	3: Modulation of Pulmona	3	30	m,m	20	2010	8	7	1	0
Goodman-Gilman	2017	3: Modulation of Pulmona	3	30	m,m	21	2009	9	8	1	0
Goodman-Gilman	2017	3: Modulation of Pulmona	3	30	m,m	22	1994	24	23	1	1
Goodman-Gilman	2017	3: Modulation of Pulmona	3	30	m,m	23	2011	7	6	1	0
Goodman-Gilman	2017	3: Modulation of Pulmona	3	30	m,m	24	2010	8	7	1	0
Goodman-Gilman	2017	3: Modulation of Pulmona	3	30	m,m	25	1995	23	22	1	1
Goodman-Gilman	2017	3: Modulation of Pulmona	3	30	m,m	26	2017	1	0	1	0
Goodman-Gilman	2017	3: Modulation of Pulmona	3	30	m,m	27	2001	17	16	1	1
Goodman-Gilman	2017	3: Modulation of Pulmona	3	30	m,m	28	2014	4	3	1	0
Goodman-Gilman	2017	3: Modulation of Pulmona	3	30	m,m	29	2008	10	9	1	1
Goodman-Gilman	2017	3: Modulation of Pulmona	3	30	m,m	30	2008	10	9	1	1
Goodman-Gilman	2017	3: Modulation of Pulmona	3	30	m,m	31	1994	24	23	1	1
Goodman-Gilman	2017	3: Modulation of Pulmona	3	30	m,m	32	2012	6	5	1	0
Goodman-Gilman	2017	3: Modulation of Pulmona	3	30	m,m	33	2012	6	5	1	0
Goodman-Gilman	2017	3: Modulation of Pulmona	3	30	m,m	34	2003	15	14	1	1
Goodman-Gilman	2017	3: Modulation of Pulmona	3	30	m,m	35	2000	18	17	1	1
Goodman-Gilman	2017	3: Modulation of Pulmona	3	30	m,m	36	1998	20	19	1	1
Goodman-Gilman	2017	3: Modulation of Pulmona	3	30	m,m	37	2006	12	11	1	1
Goodman-Gilman	2017	3: Modulation of Pulmona	3	30	m,m	38	2005	13	12	1	1
Goodman-Gilman	2017	3: Modulation of Pulmona	3	30	m,m	39	2010	8	7	1	0
Goodman-Gilman	2017	3: Modulation of Pulmona	3	30	m,m	40	2010	8	7	1	0
Goodman-Gilman	2017	3: Modulation of Pulmona	3	30	m,m	41	2009	9	8	1	0
Goodman-Gilman	2017	3: Modulation of Pulmona	3	30	m,m	42	1999	19	18	1	1
Goodman-Gilman	2017	3: Modulation of Pulmona	3	30	m,m	43	2013	5	4	1	0
Goodman-Gilman	2017	3: Modulation of Pulmona	3	30	m,m	44	1993	25	24	1	1
Goodman-Gilman	2017	3: Modulation of Pulmona	3	30	m,m	45	2004	14	13	1	1
Goodman-Gilman	2017	3: Modulation of Pulmona	3	30	m,m	46	1994	24	23	1	1
Goodman-Gilman	2017	3: Modulation of Pulmona	3	30	m,m	47	1993	25	24	1	1
Goodman-Gilman	2017	3: Modulation of Pulmona	3	30	m,m	48	1999	19	18	1	1
Goodman-Gilman	2017	3: Modulation of Pulmona	3	30	m,m	49	2008	10	9	1	1
Goodman-Gilman	2017	3: Modulation of Pulmona	3	30	m,m	50	2000	18	17	1	1
Goodman-Gilman	2017	3: Modulation of Pulmona	3	30	m,m	51	2000	18	17	1	1
Goodman-Gilman	2017	3: Modulation of Pulmona	3	30	m,m	52	2012	6	5	1	0
Goodman-Gilman	2017	3: Modulation of Pulmona	3	30	m,m	53	1990	28	27	1	1
Goodman-Gilman	2017	3: Modulation of Pulmona	3	30	m,m	54	1993	25	24	1	1
Goodman-Gilman	2017	3: Modulation of Pulmona	3	30	m,m	55	2014	4	3	1	0
Goodman-Gilman	2017	3: Modulation of Pulmona	3	30	m,m	56	2004	14	13	1	1
Goodman-Gilman	2017	3: Modulation of Pulmona	3	30	m,m	57	1991	27	26	1	1
Goodman-Gilman	2017	3: Modulation of Pulmona	3	30	m,m	58	1999	19	18	1	1
Goodman-Gilman	2017	3: Modulation of Pulmona	3	30	m,m	59	2015	3	2	1	0
Goodman-Gilman	2017	3: Modulation of Pulmona	3	30	m,m	60	1992	26	25	1	1
Goodman-Gilman	2017	3: Modulation of Pulmona	3	30	m,m	61	2013	5	4	1	0
Goodman-Gilman	2017	3: Modulation of Pulmona	3	30	m,m	62	2009	9	8	1	0
Goodman-Gilman	2017	3: Modulation of Pulmona	3	30	m,m	63	1994	24	23	1	1
Goodman-Gilman	2017	3: Modulation of Pulmona	3	30	m,m	64	2014	4	3	1	0
Goodman-Gilman	2017	3: Modulation of Pulmona	3	30	m,m	65	2007	11	10	1	1
Goodman-Gilman	2017	3: Modulation of Pulmona	3	31	m,m,m	1	2013	5	4	1	0
Goodman-Gilman	2017	3: Modulation of Pulmona	3	31	m,m,m	2	2003	15	14	1	1
Goodman-Gilman	2017	3: Modulation of Pulmona	3	31	m,m,m	3	1996	22	21	1	1
Goodman-Gilman	2017	3: Modulation of Pulmona	3	31	m,m,m	4	2012	6	5	1	0
Goodman-Gilman	2017	3: Modulation of Pulmona	3	31	m,m,m	5	2004	14	13	1	1
Goodman-Gilman	2017	3: Modulation of Pulmona	3	31	m,m,m	6	2013	5	4	1	0
Goodman-Gilman	2017	3: Modulation of Pulmona	3	31	m,m,m	7	1992	26	25	1	1
Goodman-Gilman	2017	3: Modulation of Pulmona	3	31	m,m,m	8	2013	5	4	1	0
Goodman-Gilman	2017	3: Modulation of Pulmona	3	31	m,m,m	9	2006	12	11	1	1
Goodman-Gilman	2017	3: Modulation of Pulmona	3	31	m,m,m	10	2016	2	1	1	0
Goodman-Gilman	2017	3: Modulation of Pulmona	3	31	m,m,m	11	2003	15	14	1	1
Goodman-Gilman	2017	3: Modulation of Pulmona	3	31	m,m,m	12	2011	7	6	1	0
Goodman-Gilman	2017	3: Modulation of Pulmona	3	31	m,m,m	13	2012	6	5	1	0
Goodman-Gilman	2017	3: Modulation of Pulmona	3	31	m,m,m	14	2005	13	12	1	1
Goodman-Gilman	2017	3: Modulation of Pulmona	3	31	m,m,m	15	2015	3	2	1	0
Goodman-Gilman	2017	3: Modulation of Pulmona	3	31	m,m,m	16	2013	5	4	1	0
Goodman-Gilman	2017	3: Modulation of Pulmona	3	31	m,m,m	17	2013	5	4	1	0
Goodman-Gilman	2017	3: Modulation of Pulmona	3	31	m,m,m	18	2014	4	3	1	0
Goodman-Gilman	2017	3: Modulation of Pulmona	3	31	m,m,m	19	1993	25	24	1	1
Goodman-Gilman	2017	3: Modulation of Pulmona	3	31	m,m,m	20	2005	13	12	1	1
Goodman-Gilman	2017	3: Modulation of Pulmona	3	31	m,m,m	21	2010	8	7	1	0
Goodman-Gilman	2017	3: Modulation of Pulmona	3	31	m,m,m	22	2005	13	12	1	1
Goodman-Gilman	2017	3: Modulation of Pulmona	3	31	m,m,m	23	2015	3	2	1	0
Goodman-Gilman	2017	3: Modulation of Pulmona	3	31	m,m,m	24	2013	5	4	1	0
Goodman-Gilman	2017	3: Modulation of Pulmona	3	31	m,m,m	25	1998	20	19	1	1
Goodman-Gilman	2017	3: Modulation of Pulmona	3	31	m,m,m	26	2016	2	1	1	0
Goodman-Gilman	2017	3: Modulation of Pulmona	3	31	m,m,m	27	2004	14	13	1	1
Goodman-Gilman	2017	3: Modulation of Pulmona	3	31	m,m,m	28	2013	5	4	1	0
Goodman-Gilman	2017	3: Modulation of Pulmona	3	31	m,m,m	29	2015	3	2	1	0
Goodman-Gilman	2017	3: Modulation of Pulmona	3	31	m,m,m	30	2006	12	11	1	1
Goodman-Gilman	2017	3: Modulation of Pulmona	3	31	m,m,m	31	2007	11	10	1	1
Goodman-Gilman	2017	3: Modulation of Pulmona	3	31	m,m,m	32	2012	6	5	1	0
Goodman-Gilman	2017	3: Modulation of Pulmona	3	31	m,m,m	33	2004	14	13	1	1
Goodman-Gilman	2017	3: Modulation of Pulmona	3	31	m,m,m	34	2009	9	8	1	0
Goodman-Gilman	2017	3: Modulation of Pulmona	3	31	m,m,m	35	2008	10	9	1	1
Goodman-Gilman	2017	3: Modulation of Pulmona	3	31	m,m,m	36	2009	9	8	1	0
Goodman-Gilman	2017	3: Modulation of Pulmona	3	31	m,m,m	37	2002	16	15	1	1
Goodman-Gilman	2017	3: Modulation of Pulmona	3	31	m,m,m	38	2011	7	6	1	0
Goodman-Gilman	2017	3: Modulation of Pulmona	3	31	m,m,m	39	2004	14	13	1	1
Goodman-Gilman	2017	3: Modulation of Pulmona	3	31	m,m,m	40	1996	22	21	1	1
Goodman-Gilman	2017	3: Modulation of Pulmona	3	31	m,m,m	41	2007	11	10	1	1
Goodman-Gilman	2017	3: Modulation of Pulmona	3	31	m,m,m	42	2013	5	4	1	0
Goodman-Gilman	2017	3: Modulation of Pulmona	3	31	m,m,m	43	2007	11	10	1	1
Goodman-Gilman	2017	3: Modulation of Pulmona	3	31	m,m,m	44	1987	31	30	1	1
Goodman-Gilman	2017	3: Modulation of Pulmona	3	31	m,m,m	45	1993	25	24	1	1
Goodman-Gilman	2017	3: Modulation of Pulmona	3	31	m,m,m	46	2002	16	15	1	1
Goodman-Gilman	2017	3: Modulation of Pulmona	3	31	m,m,m	47	1982	36	35	1	1
Goodman-Gilman	2017	3: Modulation of Pulmona	3	31	m,m,m	48	2005	13	12	1	1
Goodman-Gilman	2017	3: Modulation of Pulmona	3	31	m,m,m	49	2013	5	4	1	0
Goodman-Gilman	2017	3: Modulation of Pulmona	3	31	m,m,m	50	2012	6	5	1	0
Goodman-Gilman	2017	3: Modulation of Pulmona	3	31	m,m,m	51	2002	16	15	1	1
Goodman-Gilman	2017	3: Modulation of Pulmona	3	31	m,m,m	52	2015	3	2	1	0
Goodman-Gilman	2017	3: Modulation of Pulmona	3	31	m,m,m	53	2005	13	12	1	1
Goodman-Gilman	2017	3: Modulation of Pulmona	3	31	m,m,m	54	2014	4	3	1	0
Goodman-Gilman	2017	3: Modulation of Pulmona	3	31	m,m,m	55	2013	5	4	1	0
Goodman-Gilman	2017	3: Modulation of Pulmona	3	31	m,m,m	56	2012	6	5	1	0
Goodman-Gilman	2017	3: Modulation of Pulmona	3	31	m,m,m	57	1988	30	29	1	1
Goodman-Gilman	2017	3: Modulation of Pulmona	3	32	f,m	1	2014	4	3	1	0
Goodman-Gilman	2017	3: Modulation of Pulmona	3	32	f,m	2	2015	3	2	1	0
Goodman-Gilman	2017	3: Modulation of Pulmona	3	32	f,m	3	2016	2	1	1	0
Goodman-Gilman	2017	3: Modulation of Pulmona	3	32	f,m	4	2015	3	2	1	0
Goodman-Gilman	2017	3: Modulation of Pulmona	3	32	f,m	5	2015	3	2	1	0
Goodman-Gilman	2017	3: Modulation of Pulmona	3	32	f,m	6	2009	9	8	1	0
Goodman-Gilman	2017	3: Modulation of Pulmona	3	32	f,m	7	2010	8	7	1	0
Goodman-Gilman	2017	3: Modulation of Pulmona	3	32	f,m	8	2014	4	3	1	0
Goodman-Gilman	2017	3: Modulation of Pulmona	3	32	f,m	9	2013	5	4	1	0
Goodman-Gilman	2017	3: Modulation of Pulmona	3	32	f,m	10	2010	8	7	1	0
Goodman-Gilman	2017	3: Modulation of Pulmona	3	32	f,m	11	2012	6	5	1	0
Goodman-Gilman	2017	3: Modulation of Pulmona	3	32	f,m	12	2012	6	5	1	0
Goodman-Gilman	2017	3: Modulation of Pulmona	3	32	f,m	13	2013	5	4	1	0
Goodman-Gilman	2017	3: Modulation of Pulmona	3	32	f,m	14	2013	5	4	1	0
Goodman-Gilman	2017	3: Modulation of Pulmona	3	32	f,m	15	2015	3	2	1	0
Goodman-Gilman	2017	3: Modulation of Pulmona	3	32	f,m	16	2012	6	5	1	0
Goodman-Gilman	2017	3: Modulation of Pulmona	3	32	f,m	17	2011	7	6	1	0
Goodman-Gilman	2017	3: Modulation of Pulmona	3	32	f,m	18	2016	2	1	1	0
Goodman-Gilman	2017	3: Modulation of Pulmona	3	32	f,m	19	2014	4	3	1	0
Goodman-Gilman	2017	3: Modulation of Pulmona	3	32	f,m	20	2015	3	2	1	0
Goodman-Gilman	2017	3: Modulation of Pulmona	3	32	f,m	21	2013	5	4	1	0
Goodman-Gilman	2017	3: Modulation of Pulmona	3	32	f,m	22	2009	9	8	1	0
Goodman-Gilman	2017	3: Modulation of Pulmona	3	32	f,m	23	2014	4	3	1	0
Goodman-Gilman	2017	3: Modulation of Pulmona	3	32	f,m	24	2012	6	5	1	0
Goodman-Gilman	2017	3: Modulation of Pulmona	3	32	f,m	25	2016	2	1	1	0
Goodman-Gilman	2017	3: Modulation of Pulmona	3	32	f,m	26	2015	3	2	1	0
Goodman-Gilman	2017	3: Modulation of Pulmona	3	32	f,m	27	2013	5	4	1	0
Goodman-Gilman	2017	3: Modulation of Pulmona	3	32	f,m	28	2015	3	2	1	0
Goodman-Gilman	2017	3: Modulation of Pulmona	3	32	f,m	29	2015	3	2	1	0
Goodman-Gilman	2017	3: Modulation of Pulmona	3	32	f,m	30	2008	10	9	1	1
Goodman-Gilman	2017	3: Modulation of Pulmona	3	32	f,m	31	2014	4	3	1	0
Goodman-Gilman	2017	3: Modulation of Pulmona	3	32	f,m	32	2015	3	2	1	0
Goodman-Gilman	2017	3: Modulation of Pulmona	3	32	f,m	33	2016	2	1	1	0
Goodman-Gilman	2017	3: Modulation of Pulmona	3	32	f,m	34	2011	7	6	1	0
Goodman-Gilman	2017	3: Modulation of Pulmona	3	32	f,m	35	2015	3	2	1	0
Goodman-Gilman	2017	3: Modulation of Pulmona	3	32	f,m	36	2015	3	2	1	0
Goodman-Gilman	2017	3: Modulation of Pulmona	3	32	f,m	37	2009	9	8	1	0
Goodman-Gilman	2017	3: Modulation of Pulmona	3	32	f,m	38	2015	3	2	1	0
Goodman-Gilman	2017	3: Modulation of Pulmona	3	32	f,m	39	2015	3	2	1	0
Goodman-Gilman	2017	3: Modulation of Pulmona	3	32	f,m	40	2015	3	2	1	0
Goodman-Gilman	2017	3: Modulation of Pulmona	3	33	f,m	1	2010	8	7	1	0
Goodman-Gilman	2017	3: Modulation of Pulmona	3	33	f,m	2	2011	7	6	1	0
Goodman-Gilman	2017	3: Modulation of Pulmona	3	33	f,m	3	2015	3	2	1	0
Goodman-Gilman	2017	3: Modulation of Pulmona	3	33	f,m	4	2012	6	5	1	0
Goodman-Gilman	2017	3: Modulation of Pulmona	3	33	f,m	5	2016	2	1	1	0
Goodman-Gilman	2017	3: Modulation of Pulmona	3	33	f,m	6	2004	14	13	1	1
Goodman-Gilman	2017	3: Modulation of Pulmona	3	33	f,m	7	2014	4	3	1	0
Goodman-Gilman	2017	3: Modulation of Pulmona	3	33	f,m	8	2015	3	2	1	0
Goodman-Gilman	2017	3: Modulation of Pulmona	3	33	f,m	9	2016	2	1	1	0
Goodman-Gilman	2017	3: Modulation of Pulmona	3	33	f,m	10	2015	3	2	1	0
Goodman-Gilman	2017	3: Modulation of Pulmona	3	33	f,m	11	2002	16	15	1	1
Goodman-Gilman	2017	3: Modulation of Pulmona	3	33	f,m	12	2012	6	5	1	0
Goodman-Gilman	2017	3: Modulation of Pulmona	3	33	f,m	13	2017	1	0	1	0
Goodman-Gilman	2017	3: Modulation of Pulmona	3	33	f,m	14	2017	1	0	1	0
Goodman-Gilman	2017	3: Modulation of Pulmona	3	33	f,m	15	2014	4	3	1	0
Goodman-Gilman	2017	3: Modulation of Pulmona	3	33	f,m	16	2016	2	1	1	0
Goodman-Gilman	2017	4: Inflammation, Immunom	4	34	f,m	1	2016	2	1	1	0
Goodman-Gilman	2017	4: Inflammation, Immunom	4	34	f,m	2	2016	2	1	1	0
Goodman-Gilman	2017	4: Inflammation, Immunom	4	34	f,m	3	2016	2	1	1	0
Goodman-Gilman	2017	4: Inflammation, Immunom	4	34	f,m	4	2013	5	4	1	0
Goodman-Gilman	2017	4: Inflammation, Immunom	4	34	f,m	5	2013	5	4	1	0
Goodman-Gilman	2017	4: Inflammation, Immunom	4	34	f,m	6	2003	15	14	1	1
Goodman-Gilman	2017	4: Inflammation, Immunom	4	34	f,m	7	2016	2	1	1	0
Goodman-Gilman	2017	4: Inflammation, Immunom	4	34	f,m	8	2016	2	1	1	0
Goodman-Gilman	2017	4: Inflammation, Immunom	4	34	f,m	9	2007	11	10	1	1
Goodman-Gilman	2017	4: Inflammation, Immunom	4	34	f,m	10	2012	6	5	1	0
Goodman-Gilman	2017	4: Inflammation, Immunom	4	34	f,m	11	2016	2	1	1	0
Goodman-Gilman	2017	4: Inflammation, Immunom	4	34	f,m	12	2015	3	2	1	0
Goodman-Gilman	2017	4: Inflammation, Immunom	4	34	f,m	13	2014	4	3	1	0
Goodman-Gilman	2017	4: Inflammation, Immunom	4	34	f,m	14	2012	6	5	1	0
Goodman-Gilman	2017	4: Inflammation, Immunom	4	34	f,m	15	2016	2	1	1	0
Goodman-Gilman	2017	4: Inflammation, Immunom	4	34	f,m	16	2000	18	17	1	1
Goodman-Gilman	2017	4: Inflammation, Immunom	4	34	f,m	17	2016	2	1	1	0
Goodman-Gilman	2017	4: Inflammation, Immunom	4	34	f,m	18	2011	7	6	1	0
Goodman-Gilman	2017	4: Inflammation, Immunom	4	34	f,m	19	2015	3	2	1	0
Goodman-Gilman	2017	4: Inflammation, Immunom	4	34	f,m	20	2015	3	2	1	0
Goodman-Gilman	2017	4: Inflammation, Immunom	4	34	f,m	21	2015	3	2	1	0
Goodman-Gilman	2017	4: Inflammation, Immunom	4	34	f,m	22	2008	10	9	1	1
Goodman-Gilman	2017	4: Inflammation, Immunom	4	34	f,m	23	2013	5	4	1	0
Goodman-Gilman	2017	4: Inflammation, Immunom	4	34	f,m	24	2015	3	2	1	0
Goodman-Gilman	2017	4: Inflammation, Immunom	4	34	f,m	25	2016	2	1	1	0
Goodman-Gilman	2017	4: Inflammation, Immunom	4	34	f,m	26	2006	12	11	1	1
Goodman-Gilman	2017	4: Inflammation, Immunom	4	34	f,m	27	2013	5	4	1	0
Goodman-Gilman	2017	4: Inflammation, Immunom	4	34	f,m	28	2012	6	5	1	0
Goodman-Gilman	2017	4: Inflammation, Immunom	4	34	f,m	29	2014	4	3	1	0
Goodman-Gilman	2017	4: Inflammation, Immunom	4	34	f,m	30	2016	2	1	1	0
Goodman-Gilman	2017	4: Inflammation, Immunom	4	34	f,m	31	2016	2	1	1	0
Goodman-Gilman	2017	4: Inflammation, Immunom	4	34	f,m	32	2016	2	1	1	0
Goodman-Gilman	2017	4: Inflammation, Immunom	4	34	f,m	33	2015	3	2	1	0
Goodman-Gilman	2017	4: Inflammation, Immunom	4	34	f,m	34	2009	9	8	1	0
Goodman-Gilman	2017	4: Inflammation, Immunom	4	34	f,m	35	2012	6	5	1	0
Goodman-Gilman	2017	4: Inflammation, Immunom	4	35	m,m,m	1	2011	7	6	1	0
Goodman-Gilman	2017	4: Inflammation, Immunom	4	35	m,m,m	2	2013	5	4	1	0
Goodman-Gilman	2017	4: Inflammation, Immunom	4	35	m,m,m	3	2015	3	2	1	0
Goodman-Gilman	2017	4: Inflammation, Immunom	4	35	m,m,m	4	1992	26	25	1	1
Goodman-Gilman	2017	4: Inflammation, Immunom	4	35	m,m,m	5	2012	6	5	1	0
Goodman-Gilman	2017	4: Inflammation, Immunom	4	35	m,m,m	6	2006	12	11	1	1
Goodman-Gilman	2017	4: Inflammation, Immunom	4	35	m,m,m	7	2011	7	6	1	0
Goodman-Gilman	2017	4: Inflammation, Immunom	4	35	m,m,m	8	2016	2	1	1	0
Goodman-Gilman	2017	4: Inflammation, Immunom	4	35	m,m,m	9	2008	10	9	1	1
Goodman-Gilman	2017	4: Inflammation, Immunom	4	35	m,m,m	10	2015	3	2	1	0
Goodman-Gilman	2017	4: Inflammation, Immunom	4	35	m,m,m	11	2011	7	6	1	0
Goodman-Gilman	2017	4: Inflammation, Immunom	4	35	m,m,m	12	2015	3	2	1	0
Goodman-Gilman	2017	4: Inflammation, Immunom	4	35	m,m,m	13	2011	7	6	1	0
Goodman-Gilman	2017	4: Inflammation, Immunom	4	35	m,m,m	14	2015	3	2	1	0
Goodman-Gilman	2017	4: Inflammation, Immunom	4	35	m,m,m	15	2007	11	10	1	1
Goodman-Gilman	2017	4: Inflammation, Immunom	4	35	m,m,m	16	2008	10	9	1	1
Goodman-Gilman	2017	4: Inflammation, Immunom	4	35	m,m,m	17	2000	18	17	1	1
Goodman-Gilman	2017	4: Inflammation, Immunom	4	35	m,m,m	18	2007	11	10	1	1
Goodman-Gilman	2017	4: Inflammation, Immunom	4	35	m,m,m	19	2012	6	5	1	0
Goodman-Gilman	2017	4: Inflammation, Immunom	4	35	m,m,m	20	2015	3	2	1	0
Goodman-Gilman	2017	4: Inflammation, Immunom	4	35	m,m,m	21	2006	12	11	1	1
Goodman-Gilman	2017	4: Inflammation, Immunom	4	35	m,m,m	22	2014	4	3	1	0
Goodman-Gilman	2017	4: Inflammation, Immunom	4	35	m,m,m	23	2011	7	6	1	0
Goodman-Gilman	2017	4: Inflammation, Immunom	4	35	m,m,m	24	2013	5	4	1	0
Goodman-Gilman	2017	4: Inflammation, Immunom	4	35	m,m,m	25	2017	1	0	1	0
Goodman-Gilman	2017	4: Inflammation, Immunom	4	35	m,m,m	26	2007	11	10	1	1
Goodman-Gilman	2017	4: Inflammation, Immunom	4	35	m,m,m	27	2014	4	3	1	0
Goodman-Gilman	2017	4: Inflammation, Immunom	4	35	m,m,m	28	2006	12	11	1	1
Goodman-Gilman	2017	4: Inflammation, Immunom	4	35	m,m,m	29	2014	4	3	1	0
Goodman-Gilman	2017	4: Inflammation, Immunom	4	35	m,m,m	30	1994	24	23	1	1
Goodman-Gilman	2017	4: Inflammation, Immunom	4	35	m,m,m	31	1990	28	27	1	1
Goodman-Gilman	2017	4: Inflammation, Immunom	4	35	m,m,m	32	2009	9	8	1	0
Goodman-Gilman	2017	4: Inflammation, Immunom	4	35	m,m,m	33	2014	4	3	1	0
Goodman-Gilman	2017	4: Inflammation, Immunom	4	35	m,m,m	34	2015	3	2	1	0
Goodman-Gilman	2017	4: Inflammation, Immunom	4	35	m,m,m	35	2015	3	2	1	0
Goodman-Gilman	2017	4: Inflammation, Immunom	4	35	m,m,m	36	2015	3	2	1	0
Goodman-Gilman	2017	4: Inflammation, Immunom	4	35	m,m,m	37	1999	19	18	1	1
Goodman-Gilman	2017	4: Inflammation, Immunom	4	35	m,m,m	38	2005	13	12	1	1
Goodman-Gilman	2017	4: Inflammation, Immunom	4	35	m,m,m	39	2012	6	5	1	0
Goodman-Gilman	2017	4: Inflammation, Immunom	4	35	m,m,m	40	2012	6	5	1	0
Goodman-Gilman	2017	4: Inflammation, Immunom	4	35	m,m,m	41	2006	12	11	1	1
Goodman-Gilman	2017	4: Inflammation, Immunom	4	35	m,m,m	42	2009	9	8	1	0
Goodman-Gilman	2017	4: Inflammation, Immunom	4	35	m,m,m	43	2015	3	2	1	0
Goodman-Gilman	2017	4: Inflammation, Immunom	4	35	m,m,m	44	2015	3	2	1	0
Goodman-Gilman	2017	4: Inflammation, Immunom	4	35	m,m,m	45	2013	5	4	1	0
Goodman-Gilman	2017	4: Inflammation, Immunom	4	35	m,m,m	46	2013	5	4	1	0
Goodman-Gilman	2017	4: Inflammation, Immunom	4	35	m,m,m	47	2014	4	3	1	0
Goodman-Gilman	2017	4: Inflammation, Immunom	4	35	m,m,m	48	2009	9	8	1	0
Goodman-Gilman	2017	4: Inflammation, Immunom	4	35	m,m,m	49	2006	12	11	1	1
Goodman-Gilman	2017	4: Inflammation, Immunom	4	35	m,m,m	50	2012	6	5	1	0
Goodman-Gilman	2017	4: Inflammation, Immunom	4	35	m,m,m	51	2015	3	2	1	0
Goodman-Gilman	2017	4: Inflammation, Immunom	4	35	m,m,m	52	2013	5	4	1	0
Goodman-Gilman	2017	4: Inflammation, Immunom	4	35	m,m,m	53	2015	3	2	1	0
Goodman-Gilman	2017	4: Inflammation, Immunom	4	35	m,m,m	54	2014	4	3	1	0
Goodman-Gilman	2017	4: Inflammation, Immunom	4	35	m,m,m	55	2008	10	9	1	1
Goodman-Gilman	2017	4: Inflammation, Immunom	4	35	m,m,m	56	2008	10	9	1	1
Goodman-Gilman	2017	4: Inflammation, Immunom	4	36	m,m	1	2017	1	0	1	0
Goodman-Gilman	2017	4: Inflammation, Immunom	4	36	m,m	2	2007	11	10	1	1
Goodman-Gilman	2017	4: Inflammation, Immunom	4	36	m,m	3	2015	3	2	1	0
Goodman-Gilman	2017	4: Inflammation, Immunom	4	36	m,m	4	2016	2	1	1	0
Goodman-Gilman	2017	4: Inflammation, Immunom	4	36	m,m	5	2011	7	6	1	0
Goodman-Gilman	2017	4: Inflammation, Immunom	4	36	m,m	6	1973	45	44	1	1
Goodman-Gilman	2017	4: Inflammation, Immunom	4	36	m,m	7	1998	20	19	1	1
Goodman-Gilman	2017	4: Inflammation, Immunom	4	36	m,m	8	2015	3	2	1	0
Goodman-Gilman	2017	4: Inflammation, Immunom	4	36	m,m	9	1984	34	33	1	1
Goodman-Gilman	2017	4: Inflammation, Immunom	4	36	m,m	10	2002	16	15	1	1
Goodman-Gilman	2017	4: Inflammation, Immunom	4	36	m,m	11	2003	15	14	1	1
Goodman-Gilman	2017	4: Inflammation, Immunom	4	36	m,m	12	2002	16	15	1	1
Goodman-Gilman	2017	4: Inflammation, Immunom	4	36	m,m	13	2009	9	8	1	0
Goodman-Gilman	2017	4: Inflammation, Immunom	4	36	m,m	14	2010	8	7	1	0
Goodman-Gilman	2017	4: Inflammation, Immunom	4	36	m,m	15	2011	7	6	1	0
Goodman-Gilman	2017	4: Inflammation, Immunom	4	36	m,m	16	2012	6	5	1	0
Goodman-Gilman	2017	4: Inflammation, Immunom	4	36	m,m	17	2006	12	11	1	1
Goodman-Gilman	2017	4: Inflammation, Immunom	4	36	m,m	18	2000	18	17	1	1
Goodman-Gilman	2017	4: Inflammation, Immunom	4	36	m,m	19	2008	10	9	1	1
Goodman-Gilman	2017	4: Inflammation, Immunom	4	36	m,m	20	2010	8	7	1	0
Goodman-Gilman	2017	4: Inflammation, Immunom	4	36	m,m	21	2001	17	16	1	1
Goodman-Gilman	2017	4: Inflammation, Immunom	4	36	m,m	22	2014	4	3	1	0
Goodman-Gilman	2017	4: Inflammation, Immunom	4	36	m,m	23	1998	20	19	1	1
Goodman-Gilman	2017	4: Inflammation, Immunom	4	36	m,m	24	2005	13	12	1	1
Goodman-Gilman	2017	4: Inflammation, Immunom	4	37	f,m,m	1	2011	7	6	1	0
Goodman-Gilman	2017	4: Inflammation, Immunom	4	37	f,m,m	2	2014	4	3	1	0
Goodman-Gilman	2017	4: Inflammation, Immunom	4	37	f,m,m	3	2014	4	3	1	0
Goodman-Gilman	2017	4: Inflammation, Immunom	4	37	f,m,m	4	2015	3	2	1	0
Goodman-Gilman	2017	4: Inflammation, Immunom	4	37	f,m,m	5	2015	3	2	1	0
Goodman-Gilman	2017	4: Inflammation, Immunom	4	37	f,m,m	6	2008	10	9	1	1
Goodman-Gilman	2017	4: Inflammation, Immunom	4	37	f,m,m	7	2014	4	3	1	0
Goodman-Gilman	2017	4: Inflammation, Immunom	4	37	f,m,m	8	2017	1	0	1	0
Goodman-Gilman	2017	4: Inflammation, Immunom	4	37	f,m,m	9	2010	8	7	1	0
Goodman-Gilman	2017	4: Inflammation, Immunom	4	37	f,m,m	10	2011	7	6	1	0
Goodman-Gilman	2017	4: Inflammation, Immunom	4	37	f,m,m	11	2007	11	10	1	1
Goodman-Gilman	2017	4: Inflammation, Immunom	4	37	f,m,m	12	2002	16	15	1	1
Goodman-Gilman	2017	4: Inflammation, Immunom	4	37	f,m,m	13	1998	20	19	1	1
Goodman-Gilman	2017	4: Inflammation, Immunom	4	37	f,m,m	14	2009	9	8	1	0
Goodman-Gilman	2017	4: Inflammation, Immunom	4	37	f,m,m	15	2015	3	2	1	0
Goodman-Gilman	2017	4: Inflammation, Immunom	4	37	f,m,m	16	2015	3	2	1	0
Goodman-Gilman	2017	4: Inflammation, Immunom	4	37	f,m,m	17	2011	7	6	1	0
Goodman-Gilman	2017	4: Inflammation, Immunom	4	37	f,m,m	18	2014	4	3	1	0
Goodman-Gilman	2017	4: Inflammation, Immunom	4	37	f,m,m	19	2014	4	3	1	0
Goodman-Gilman	2017	4: Inflammation, Immunom	4	37	f,m,m	20	2007	11	10	1	1
Goodman-Gilman	2017	4: Inflammation, Immunom	4	37	f,m,m	21	2017	1	0	1	0
Goodman-Gilman	2017	4: Inflammation, Immunom	4	37	f,m,m	22	2015	3	2	1	0
Goodman-Gilman	2017	4: Inflammation, Immunom	4	37	f,m,m	23	2000	18	17	1	1
Goodman-Gilman	2017	4: Inflammation, Immunom	4	37	f,m,m	24	2011	7	6	1	0
Goodman-Gilman	2017	4: Inflammation, Immunom	4	37	f,m,m	25	2009	9	8	1	0
Goodman-Gilman	2017	4: Inflammation, Immunom	4	37	f,m,m	26	2002	16	15	1	1
Goodman-Gilman	2017	4: Inflammation, Immunom	4	37	f,m,m	27	2015	3	2	1	0
Goodman-Gilman	2017	4: Inflammation, Immunom	4	37	f,m,m	28	2011	7	6	1	0
Goodman-Gilman	2017	4: Inflammation, Immunom	4	37	f,m,m	29	2011	7	6	1	0
Goodman-Gilman	2017	4: Inflammation, Immunom	4	37	f,m,m	30	2009	9	8	1	0
Goodman-Gilman	2017	4: Inflammation, Immunom	4	37	f,m,m	31	2003	15	14	1	1
Goodman-Gilman	2017	4: Inflammation, Immunom	4	37	f,m,m	32	2009	9	8	1	0
Goodman-Gilman	2017	4: Inflammation, Immunom	4	37	f,m,m	33	2011	7	6	1	0
Goodman-Gilman	2017	4: Inflammation, Immunom	4	37	f,m,m	34	2009	9	8	1	0
Goodman-Gilman	2017	4: Inflammation, Immunom	4	37	f,m,m	35	2015	3	2	1	0
Goodman-Gilman	2017	4: Inflammation, Immunom	4	38	f,m,m	1	2009	9	8	1	0
Goodman-Gilman	2017	4: Inflammation, Immunom	4	38	f,m,m	2	2008	10	9	1	1
Goodman-Gilman	2017	4: Inflammation, Immunom	4	38	f,m,m	3	2013	5	4	1	0
Goodman-Gilman	2017	4: Inflammation, Immunom	4	38	f,m,m	4	2014	4	3	1	0
Goodman-Gilman	2017	4: Inflammation, Immunom	4	38	f,m,m	5	1978	40	39	1	1
Goodman-Gilman	2017	4: Inflammation, Immunom	4	38	f,m,m	6	2006	12	11	1	1
Goodman-Gilman	2017	4: Inflammation, Immunom	4	38	f,m,m	7	2005	13	12	1	1
Goodman-Gilman	2017	4: Inflammation, Immunom	4	38	f,m,m	8	2001	17	16	1	1
Goodman-Gilman	2017	4: Inflammation, Immunom	4	38	f,m,m	9	1999	19	18	1	1
Goodman-Gilman	2017	4: Inflammation, Immunom	4	38	f,m,m	10	2013	5	4	1	0
Goodman-Gilman	2017	4: Inflammation, Immunom	4	38	f,m,m	11	2002	16	15	1	1
Goodman-Gilman	2017	4: Inflammation, Immunom	4	38	f,m,m	12	2006	12	11	1	1
Goodman-Gilman	2017	4: Inflammation, Immunom	4	38	f,m,m	13	2013	5	4	1	0
Goodman-Gilman	2017	4: Inflammation, Immunom	4	38	f,m,m	14	2007	11	10	1	1
Goodman-Gilman	2017	4: Inflammation, Immunom	4	38	f,m,m	15	1999	19	18	1	1
Goodman-Gilman	2017	4: Inflammation, Immunom	4	38	f,m,m	16	2004	14	13	1	1
Goodman-Gilman	2017	4: Inflammation, Immunom	4	38	f,m,m	17	2011	7	6	1	0
Goodman-Gilman	2017	4: Inflammation, Immunom	4	38	f,m,m	18	2004	14	13	1	1
Goodman-Gilman	2017	4: Inflammation, Immunom	4	38	f,m,m	19	2003	15	14	1	1
Goodman-Gilman	2017	4: Inflammation, Immunom	4	38	f,m,m	20	2004	14	13	1	1
Goodman-Gilman	2017	4: Inflammation, Immunom	4	38	f,m,m	21	2001	17	16	1	1
Goodman-Gilman	2017	4: Inflammation, Immunom	4	38	f,m,m	22	2005	13	12	1	1
Goodman-Gilman	2017	4: Inflammation, Immunom	4	38	f,m,m	23	2013	5	4	1	0
Goodman-Gilman	2017	4: Inflammation, Immunom	4	38	f,m,m	24	2006	12	11	1	1
Goodman-Gilman	2017	4: Inflammation, Immunom	4	38	f,m,m	25	2017	1	0	1	0
Goodman-Gilman	2017	4: Inflammation, Immunom	4	38	f,m,m	26	2010	8	7	1	0
Goodman-Gilman	2017	4: Inflammation, Immunom	4	38	f,m,m	27	2001	17	16	1	1
Goodman-Gilman	2017	4: Inflammation, Immunom	4	38	f,m,m	28	2004	14	13	1	1
Goodman-Gilman	2017	4: Inflammation, Immunom	4	38	f,m,m	29	2014	4	3	1	0
Goodman-Gilman	2017	4: Inflammation, Immunom	4	38	f,m,m	30	2015	3	2	1	0
Goodman-Gilman	2017	4: Inflammation, Immunom	4	38	f,m,m	31	2014	4	3	1	0
Goodman-Gilman	2017	4: Inflammation, Immunom	4	38	f,m,m	32	1999	19	18	1	1
Goodman-Gilman	2017	4: Inflammation, Immunom	4	38	f,m,m	33	2011	7	6	1	0
Goodman-Gilman	2017	4: Inflammation, Immunom	4	38	f,m,m	34	2001	17	16	1	1
Goodman-Gilman	2017	4: Inflammation, Immunom	4	38	f,m,m	35	1996	22	21	1	1
Goodman-Gilman	2017	4: Inflammation, Immunom	4	38	f,m,m	36	2015	3	2	1	0
Goodman-Gilman	2017	4: Inflammation, Immunom	4	38	f,m,m	37	1984	34	33	1	1
Goodman-Gilman	2017	4: Inflammation, Immunom	4	38	f,m,m	38	2005	13	12	1	1
Goodman-Gilman	2017	4: Inflammation, Immunom	4	38	f,m,m	39	2010	8	7	1	0
Goodman-Gilman	2017	4: Inflammation, Immunom	4	38	f,m,m	40	2006	12	11	1	1
Goodman-Gilman	2017	4: Inflammation, Immunom	4	38	f,m,m	41	2007	11	10	1	1
Goodman-Gilman	2017	4: Inflammation, Immunom	4	38	f,m,m	42	2011	7	6	1	0
Goodman-Gilman	2017	4: Inflammation, Immunom	4	38	f,m,m	43	2012	6	5	1	0
Goodman-Gilman	2017	4: Inflammation, Immunom	4	38	f,m,m	44	2013	5	4	1	0
Goodman-Gilman	2017	4: Inflammation, Immunom	4	38	f,m,m	45	2012	6	5	1	0
Goodman-Gilman	2017	4: Inflammation, Immunom	4	38	f,m,m	46	2015	3	2	1	0
Goodman-Gilman	2017	4: Inflammation, Immunom	4	38	f,m,m	47	2015	3	2	1	0
Goodman-Gilman	2017	4: Inflammation, Immunom	4	38	f,m,m	48	1999	19	18	1	1
Goodman-Gilman	2017	4: Inflammation, Immunom	4	38	f,m,m	49	2015	3	2	1	0
Goodman-Gilman	2017	4: Inflammation, Immunom	4	38	f,m,m	50	2012	6	5	1	0
Goodman-Gilman	2017	4: Inflammation, Immunom	4	38	f,m,m	51	2012	6	5	1	0
Goodman-Gilman	2017	4: Inflammation, Immunom	4	39	m	1	2015	3	2	1	0
Goodman-Gilman	2017	4: Inflammation, Immunom	4	39	m	2	2006	12	11	1	1
Goodman-Gilman	2017	4: Inflammation, Immunom	4	39	m	3	2006	12	11	1	1
Goodman-Gilman	2017	4: Inflammation, Immunom	4	39	m	4	1992	26	25	1	1
Goodman-Gilman	2017	4: Inflammation, Immunom	4	39	m	5	1972	46	45	1	1
Goodman-Gilman	2017	4: Inflammation, Immunom	4	39	m	6	2007	11	10	1	1
Goodman-Gilman	2017	4: Inflammation, Immunom	4	39	m	7	2006	12	11	1	1
Goodman-Gilman	2017	4: Inflammation, Immunom	4	39	m	8	2006	12	11	1	1
Goodman-Gilman	2017	4: Inflammation, Immunom	4	39	m	9	2014	4	3	1	0
Goodman-Gilman	2017	4: Inflammation, Immunom	4	39	m	10	1999	19	18	1	1
Goodman-Gilman	2017	4: Inflammation, Immunom	4	39	m	11	1997	21	20	1	1
Goodman-Gilman	2017	4: Inflammation, Immunom	4	39	m	12	2008	10	9	1	1
Goodman-Gilman	2017	4: Inflammation, Immunom	4	39	m	13	2014	4	3	1	0
Goodman-Gilman	2017	4: Inflammation, Immunom	4	39	m	14	2015	3	2	1	0
Goodman-Gilman	2017	4: Inflammation, Immunom	4	39	m	15	2008	10	9	1	1
Goodman-Gilman	2017	4: Inflammation, Immunom	4	39	m	16	2003	15	14	1	1
Goodman-Gilman	2017	4: Inflammation, Immunom	4	39	m	17	1973	45	44	1	1
Goodman-Gilman	2017	4: Inflammation, Immunom	4	39	m	18	2014	4	3	1	0
Goodman-Gilman	2017	4: Inflammation, Immunom	4	39	m	19	2010	8	7	1	0
Goodman-Gilman	2017	4: Inflammation, Immunom	4	39	m	20	2005	13	12	1	1
Goodman-Gilman	2017	4: Inflammation, Immunom	4	39	m	21	2009	9	8	1	0
Goodman-Gilman	2017	4: Inflammation, Immunom	4	39	m	22	2013	5	4	1	0
Goodman-Gilman	2017	4: Inflammation, Immunom	4	39	m	23	2007	11	10	1	1
Goodman-Gilman	2017	4: Inflammation, Immunom	4	39	m	24	2015	3	2	1	0
Goodman-Gilman	2017	4: Inflammation, Immunom	4	39	m	25	2013	5	4	1	0
Goodman-Gilman	2017	4: Inflammation, Immunom	4	39	m	26	2015	3	2	1	0
Goodman-Gilman	2017	4: Inflammation, Immunom	4	39	m	27	1949	69	68	1	1
Goodman-Gilman	2017	4: Inflammation, Immunom	4	39	m	28	2008	10	9	1	1
Goodman-Gilman	2017	4: Inflammation, Immunom	4	39	m	29	1994	24	23	1	1
Goodman-Gilman	2017	4: Inflammation, Immunom	4	39	m	30	2015	3	2	1	0
Goodman-Gilman	2017	4: Inflammation, Immunom	4	39	m	31	2004	14	13	1	1
Goodman-Gilman	2017	4: Inflammation, Immunom	4	39	m	32	2011	7	6	1	0
Goodman-Gilman	2017	4: Inflammation, Immunom	4	39	m	33	2007	11	10	1	1
Goodman-Gilman	2017	4: Inflammation, Immunom	4	39	m	34	2015	3	2	1	0
Goodman-Gilman	2017	4: Inflammation, Immunom	4	39	m	35	2008	10	9	1	1
Goodman-Gilman	2017	4: Inflammation, Immunom	4	39	m	36	2014	4	3	1	0
Goodman-Gilman	2017	4: Inflammation, Immunom	4	39	m	37	2014	4	3	1	0
Goodman-Gilman	2017	4: Inflammation, Immunom	4	39	m	38	1970	48	47	1	1
Goodman-Gilman	2017	4: Inflammation, Immunom	4	39	m	39	2013	5	4	1	0
Goodman-Gilman	2017	4: Inflammation, Immunom	4	39	m	40	2013	5	4	1	0
Goodman-Gilman	2017	4: Inflammation, Immunom	4	39	m	41	2015	3	2	1	0
Goodman-Gilman	2017	4: Inflammation, Immunom	4	39	m	42	2013	5	4	1	0
Goodman-Gilman	2017	4: Inflammation, Immunom	4	40	m	1	2015	3	2	1	0
Goodman-Gilman	2017	4: Inflammation, Immunom	4	40	m	2	2012	6	5	1	0
Goodman-Gilman	2017	4: Inflammation, Immunom	4	40	m	3	2012	6	5	1	0
Goodman-Gilman	2017	4: Inflammation, Immunom	4	40	m	4	2002	16	15	1	1
Goodman-Gilman	2017	4: Inflammation, Immunom	4	40	m	5	2004	14	13	1	1
Goodman-Gilman	2017	4: Inflammation, Immunom	4	40	m	6	2008	10	9	1	1
Goodman-Gilman	2017	4: Inflammation, Immunom	4	40	m	7	2008	10	9	1	1
Goodman-Gilman	2017	4: Inflammation, Immunom	4	40	m	8	2011	7	6	1	0
Goodman-Gilman	2017	4: Inflammation, Immunom	4	40	m	9	2011	7	6	1	0
Goodman-Gilman	2017	4: Inflammation, Immunom	4	40	m	10	2012	6	5	1	0
Goodman-Gilman	2017	4: Inflammation, Immunom	4	40	m	11	2013	5	4	1	0
Goodman-Gilman	2017	4: Inflammation, Immunom	4	40	m	12	2013	5	4	1	0
Goodman-Gilman	2017	4: Inflammation, Immunom	4	40	m	13	2013	5	4	1	0
Goodman-Gilman	2017	4: Inflammation, Immunom	4	40	m	14	2015	3	2	1	0
Goodman-Gilman	2017	4: Inflammation, Immunom	4	40	m	15	2009	9	8	1	0
Goodman-Gilman	2017	4: Inflammation, Immunom	4	40	m	16	2015	3	2	1	0
Goodman-Gilman	2017	4: Inflammation, Immunom	4	40	m	17	2009	9	8	1	0
Goodman-Gilman	2017	4: Inflammation, Immunom	4	40	m	18	1998	20	19	1	1
Goodman-Gilman	2017	4: Inflammation, Immunom	4	40	m	19	1998	20	19	1	1
Goodman-Gilman	2017	4: Inflammation, Immunom	4	40	m	20	2015	3	2	1	0
Goodman-Gilman	2017	4: Inflammation, Immunom	4	40	m	21	1999	19	18	1	1
Goodman-Gilman	2017	4: Inflammation, Immunom	4	40	m	22	2001	17	16	1	1
Goodman-Gilman	2017	4: Inflammation, Immunom	4	40	m	23	2011	7	6	1	0
Goodman-Gilman	2017	4: Inflammation, Immunom	4	40	m	24	2003	15	14	1	1
Goodman-Gilman	2017	4: Inflammation, Immunom	4	40	m	25	2009	9	8	1	0
Goodman-Gilman	2017	4: Inflammation, Immunom	4	40	m	26	2007	11	10	1	1
Goodman-Gilman	2017	4: Inflammation, Immunom	4	40	m	27	2016	2	1	1	0
Goodman-Gilman	2017	4: Inflammation, Immunom	4	40	m	28	2015	3	2	1	0
Goodman-Gilman	2017	4: Inflammation, Immunom	4	40	m	29	2009	9	8	1	0
Goodman-Gilman	2017	4: Inflammation, Immunom	4	40	m	30	2008	10	9	1	1
Goodman-Gilman	2017	4: Inflammation, Immunom	4	40	m	31	2009	9	8	1	0
Goodman-Gilman	2017	4: Inflammation, Immunom	4	40	m	32	2016	2	1	1	0
Goodman-Gilman	2017	4: Inflammation, Immunom	4	40	m	33	2014	4	3	1	0
Goodman-Gilman	2017	4: Inflammation, Immunom	4	40	m	34	2014	4	3	1	0
Goodman-Gilman	2017	4: Inflammation, Immunom	4	40	m	35	2013	5	4	1	0
Goodman-Gilman	2017	4: Inflammation, Immunom	4	40	m	36	2012	6	5	1	0
Goodman-Gilman	2017	4: Inflammation, Immunom	4	40	m	37	2013	5	4	1	0
Goodman-Gilman	2017	4: Inflammation, Immunom	4	40	m	38	2012	6	5	1	0
Goodman-Gilman	2017	4: Inflammation, Immunom	4	40	m	39	2015	3	2	1	0
Goodman-Gilman	2017	4: Inflammation, Immunom	4	40	m	40	2015	3	2	1	0
Goodman-Gilman	2017	4: Inflammation, Immunom	4	40	m	41	2000	18	17	1	1
Goodman-Gilman	2017	4: Inflammation, Immunom	4	40	m	42	2003	15	14	1	1
Goodman-Gilman	2017	4: Inflammation, Immunom	4	40	m	43	2000	18	17	1	1
Goodman-Gilman	2017	4: Inflammation, Immunom	4	40	m	44	2004	14	13	1	1
Goodman-Gilman	2017	4: Inflammation, Immunom	4	40	m	45	2002	16	15	1	1
Goodman-Gilman	2017	4: Inflammation, Immunom	4	40	m	46	2014	4	3	1	0
Goodman-Gilman	2017	4: Inflammation, Immunom	4	40	m	47	2007	11	10	1	1
Goodman-Gilman	2017	4: Inflammation, Immunom	4	40	m	48	2005	13	12	1	1
Goodman-Gilman	2017	4: Inflammation, Immunom	4	40	m	49	2000	18	17	1	1
Goodman-Gilman	2017	4: Inflammation, Immunom	4	40	m	50	2007	11	10	1	1
Goodman-Gilman	2017	4: Inflammation, Immunom	4	40	m	51	2006	12	11	1	1
Goodman-Gilman	2017	4: Inflammation, Immunom	4	40	m	52	2009	9	8	1	0
Goodman-Gilman	2017	4: Inflammation, Immunom	4	40	m	53	2014	4	3	1	0
Goodman-Gilman	2017	4: Inflammation, Immunom	4	40	m	54	2006	12	11	1	1
Goodman-Gilman	2017	4: Inflammation, Immunom	4	40	m	55	2008	10	9	1	1
Goodman-Gilman	2017	4: Inflammation, Immunom	4	40	m	56	2015	3	2	1	0
Goodman-Gilman	2017	4: Inflammation, Immunom	4	40	m	57	2010	8	7	1	0
Goodman-Gilman	2017	4: Inflammation, Immunom	4	40	m	58	2016	2	1	1	0
Goodman-Gilman	2017	4: Inflammation, Immunom	4	40	m	59	2014	4	3	1	0
Goodman-Gilman	2017	4: Inflammation, Immunom	4	40	m	60	2007	11	10	1	1
Goodman-Gilman	2017	4: Inflammation, Immunom	4	40	m	61	2013	5	4	1	0
Goodman-Gilman	2017	4: Inflammation, Immunom	4	40	m	62	1997	21	20	1	1
Goodman-Gilman	2017	4: Inflammation, Immunom	4	40	m	63	2016	2	1	1	0
Goodman-Gilman	2017	4: Inflammation, Immunom	4	40	m	64	2015	3	2	1	0
Goodman-Gilman	2017	4: Inflammation, Immunom	4	40	m	65	2011	7	6	1	0
Goodman-Gilman	2017	4: Inflammation, Immunom	4	40	m	66	2007	11	10	1	1
Goodman-Gilman	2017	4: Inflammation, Immunom	4	40	m	67	2014	4	3	1	0
Goodman-Gilman	2017	4: Inflammation, Immunom	4	40	m	68	2015	3	2	1	0
Goodman-Gilman	2017	4: Inflammation, Immunom	4	40	m	69	2005	13	12	1	1
Goodman-Gilman	2017	4: Inflammation, Immunom	4	40	m	70	2010	8	7	1	0
Goodman-Gilman	2017	4: Inflammation, Immunom	4	40	m	71	2003	15	14	1	1
Goodman-Gilman	2017	4: Inflammation, Immunom	4	40	m	72	2008	10	9	1	1
Goodman-Gilman	2017	4: Inflammation, Immunom	4	40	m	73	2007	11	10	1	1
Goodman-Gilman	2017	4: Inflammation, Immunom	4	40	m	74	2014	4	3	1	0
Goodman-Gilman	2017	4: Inflammation, Immunom	4	40	m	75	2001	17	16	1	1
Goodman-Gilman	2017	4: Inflammation, Immunom	4	40	m	76	2006	12	11	1	1
Goodman-Gilman	2017	4: Inflammation, Immunom	4	40	m	77	2015	3	2	1	0
Goodman-Gilman	2017	4: Inflammation, Immunom	4	40	m	78	2014	4	3	1	0
Goodman-Gilman	2017	4: Inflammation, Immunom	4	40	m	79	2013	5	4	1	0
Goodman-Gilman	2017	4: Inflammation, Immunom	4	40	m	80	2014	4	3	1	0
Goodman-Gilman	2017	4: Inflammation, Immunom	4	40	m	81	2013	5	4	1	0
Goodman-Gilman	2017	4: Inflammation, Immunom	4	40	m	82	2015	3	2	1	0
Goodman-Gilman	2017	4: Inflammation, Immunom	4	40	m	83	2000	18	17	1	1
Goodman-Gilman	2017	4: Inflammation, Immunom	4	40	m	84	2001	17	16	1	1
Goodman-Gilman	2017	4: Inflammation, Immunom	4	40	m	85	2003	15	14	1	1
Goodman-Gilman	2017	4: Inflammation, Immunom	4	40	m	86	1999	19	18	1	1
Goodman-Gilman	2017	4: Inflammation, Immunom	4	40	m	87	2015	3	2	1	0
Goodman-Gilman	2017	4: Inflammation, Immunom	4	40	m	88	2001	17	16	1	1
Goodman-Gilman	2017	4: Inflammation, Immunom	4	40	m	89	2013	5	4	1	0
Goodman-Gilman	2017	4: Inflammation, Immunom	4	40	m	90	1995	23	22	1	1
Goodman-Gilman	2017	4: Inflammation, Immunom	4	40	m	91	2000	18	17	1	1
Goodman-Gilman	2017	4: Inflammation, Immunom	4	40	m	92	2015	3	2	1	0
Goodman-Gilman	2017	4: Inflammation, Immunom	4	40	m	93	2008	10	9	1	1
Goodman-Gilman	2017	4: Inflammation, Immunom	4	40	m	94	2011	7	6	1	0
Goodman-Gilman	2017	4: Inflammation, Immunom	4	40	m	95	2008	10	9	1	1
Goodman-Gilman	2017	4: Inflammation, Immunom	4	40	m	96	2006	12	11	1	1
Goodman-Gilman	2017	4: Inflammation, Immunom	4	40	m	97	2008	10	9	1	1
Goodman-Gilman	2017	4: Inflammation, Immunom	4	40	m	98	1999	19	18	1	1
Goodman-Gilman	2017	4: Inflammation, Immunom	4	40	m	99	2002	16	15	1	1
Goodman-Gilman	2017	4: Inflammation, Immunom	4	40	m	100	2015	3	2	1	0
Goodman-Gilman	2017	4: Inflammation, Immunom	4	40	m	101	2014	4	3	1	0
Goodman-Gilman	2017	4: Inflammation, Immunom	4	40	m	102	2016	2	1	1	0
Goodman-Gilman	2017	4: Inflammation, Immunom	4	40	m	103	2008	10	9	1	1
Goodman-Gilman	2017	4: Inflammation, Immunom	4	40	m	104	2012	6	5	1	0
Goodman-Gilman	2017	4: Inflammation, Immunom	4	40	m	105	2001	17	16	1	1
Goodman-Gilman	2017	4: Inflammation, Immunom	4	40	m	106	2002	16	15	1	1
Goodman-Gilman	2017	4: Inflammation, Immunom	4	40	m	107	1998	20	19	1	1
Goodman-Gilman	2017	4: Inflammation, Immunom	4	40	m	108	2015	3	2	1	0
Goodman-Gilman	2017	4: Inflammation, Immunom	4	40	m	109	2009	9	8	1	0
Goodman-Gilman	2017	4: Inflammation, Immunom	4	40	m	110	2015	3	2	1	0
Goodman-Gilman	2017	4: Inflammation, Immunom	4	40	m	111	2007	11	10	1	1
Goodman-Gilman	2017	4: Inflammation, Immunom	4	40	m	112	2001	17	16	1	1
Goodman-Gilman	2017	4: Inflammation, Immunom	4	40	m	113	2009	9	8	1	0
Goodman-Gilman	2017	4: Inflammation, Immunom	4	40	m	114	2013	5	4	1	0
Goodman-Gilman	2017	4: Inflammation, Immunom	4	40	m	115	2002	16	15	1	1
Goodman-Gilman	2017	4: Inflammation, Immunom	4	40	m	116	2014	4	3	1	0
Goodman-Gilman	2017	4: Inflammation, Immunom	4	40	m	117	2009	9	8	1	0
Goodman-Gilman	2017	4: Inflammation, Immunom	4	40	m	118	2008	10	9	1	1
Goodman-Gilman	2017	4: Inflammation, Immunom	4	40	m	119	2015	3	2	1	0
Goodman-Gilman	2017	4: Inflammation, Immunom	4	40	m	120	2010	8	7	1	0
Goodman-Gilman	2017	4: Inflammation, Immunom	4	40	m	121	2012	6	5	1	0
Goodman-Gilman	2017	4: Inflammation, Immunom	4	40	m	122	2015	3	2	1	0
Goodman-Gilman	2017	4: Inflammation, Immunom	4	40	m	123	2012	6	5	1	0
Goodman-Gilman	2017	4: Inflammation, Immunom	4	40	m	124	1997	21	20	1	1
Goodman-Gilman	2017	4: Inflammation, Immunom	4	40	m	125	2012	6	5	1	0
Goodman-Gilman	2017	4: Inflammation, Immunom	4	40	m	126	2013	5	4	1	0
Goodman-Gilman	2017	4: Inflammation, Immunom	4	40	m	127	2009	9	8	1	0
Goodman-Gilman	2017	4: Inflammation, Immunom	4	40	m	128	2008	10	9	1	1
Goodman-Gilman	2017	4: Inflammation, Immunom	4	40	m	129	2011	7	6	1	0
Goodman-Gilman	2017	4: Inflammation, Immunom	4	40	m	130	2010	8	7	1	0
Goodman-Gilman	2017	4: Inflammation, Immunom	4	40	m	131	2012	6	5	1	0
Goodman-Gilman	2017	4: Inflammation, Immunom	4	40	m	132	2000	18	17	1	1
Goodman-Gilman	2017	4: Inflammation, Immunom	4	40	m	133	2014	4	3	1	0
Goodman-Gilman	2017	4: Inflammation, Immunom	4	40	m	134	2008	10	9	1	1
Goodman-Gilman	2017	4: Inflammation, Immunom	4	40	m	135	2014	4	3	1	0
Goodman-Gilman	2017	4: Inflammation, Immunom	4	40	m	136	2005	13	12	1	1
Goodman-Gilman	2017	4: Inflammation, Immunom	4	41	m,m	1	2006	12	11	1	1
Goodman-Gilman	2017	4: Inflammation, Immunom	4	41	m,m	2	2015	3	2	1	0
Goodman-Gilman	2017	4: Inflammation, Immunom	4	41	m,m	3	2013	5	4	1	0
Goodman-Gilman	2017	4: Inflammation, Immunom	4	41	m,m	4	2014	4	3	1	0
Goodman-Gilman	2017	4: Inflammation, Immunom	4	41	m,m	5	2008	10	9	1	1
Goodman-Gilman	2017	4: Inflammation, Immunom	4	41	m,m	6	1999	19	18	1	1
Goodman-Gilman	2017	4: Inflammation, Immunom	4	41	m,m	7	2002	16	15	1	1
Goodman-Gilman	2017	4: Inflammation, Immunom	4	41	m,m	8	2009	9	8	1	0
Goodman-Gilman	2017	4: Inflammation, Immunom	4	41	m,m	9	1988	30	29	1	1
Goodman-Gilman	2017	4: Inflammation, Immunom	4	41	m,m	10	2013	5	4	1	0
[truncated: 3,354 more rows]

## Sheet: KKY_Citations
Section	Chapter	Ref_Date	Pub_Date	Comment	Diff_vs_Publication	ID_$
General Principles-I	1	2003	2017		14	1
General Principles-I	1	2003	2017		14	2
General Principles-I	1	2010	2017		7	3
General Principles-I	1	2010	2017		7	4
General Principles-I	1	1990	2017		27	5
General Principles-I	1			not listed		6
General Principles-I	1	2007	2017		10	7
General Principles-I	2	2004	2017		13	8
General Principles-I	2	2015	2017		2	9
General Principles-I	2	2013	2017		4	10
General Principles-I	2	1993	2017		24	11
General Principles-I	2	1993	2017		24	12
General Principles-I	2	2015	2017		2	13
General Principles-I	2	2000	2017		17	14
General Principles-I	2	2008	2017		9	15
General Principles-I	2	2000	2017		17	16
General Principles-I	2	2004	2017		13	17
General Principles-I	2	1976	2017		41	18
General Principles-I	2	1987	2017		30	19
General Principles-I	2	1973	2017		44	20
General Principles-I	2	1981	2017		36	21
General Principles-I	2	1999	2017		18	22
General Principles-I	2	2004	2017		13	23
General Principles-I	2	2015	2017		2	24
General Principles-I	2	2003	2017		14	25
General Principles-I	2	2000	2017		17	26
General Principles-I	2	1986	2017		31	27
General Principles-I	2	1985	2017		32	28
General Principles-I	2	1985	2017	22	32	29
General Principles-I	2	1994	2017		23	30
General Principles-I	2	1999	2017		18	31
General Principles-I	2	2002	2017		15	32
General Principles-I	2	2005	2017		12	33
General Principles-I	2	2003	2017		14	34
General Principles-I	2	2001	2017		16	35
General Principles-I	2	1972	2017		45	36
General Principles-I	2	2001	2017		16	37
General Principles-I	2	1998	2017		19	38
General Principles-I	2	1995	2017		22	39
General Principles-I	2	2009	2017		8	40
General Principles-I	2	1989	2017		28	41
General Principles-I	2	1986	2017		31	42
General Principles-I	2	1998	2017		19	43
General Principles-I	2	1987	2017		30	44
General Principles-I	2	1978	2017		39	45
General Principles-I	2	1983	2017		34	46
General Principles-I	2	1981	2017	40	36	47
General Principles-I	2	1990	2017		27	48
General Principles-I	2	2001	2017		16	49
General Principles-I	2	1983	2017		34	50
General Principles-I	2	1982	2017		35	51
General Principles-I	3	2012	2017	complete refs	5	52
General Principles-I	3	2012	2017		5	53
General Principles-I	3	2013	2017		4	54
General Principles-I	3	2011	2017	4	6	55
General Principles-I	3	2015	2017		2	56
General Principles-I	3	2011	2017		6	57
General Principles-I	3	2006	2017		11	58
General Principles-I	3	2011	2017		6	59
General Principles-I	3	2014	2017		3	60
General Principles-I	3	2015	2017		2	61
General Principles-I	3	2013	2017		4	62
General Principles-I	3	2011	2017		6	63
General Principles-I	3	2009	2017		8	64
General Principles-I	3	2006	2017		11	65
General Principles-I	3	2007	2017		10	66
General Principles-I	3	2002	2017		15	67
General Principles-I	3	2007	2017		10	68
General Principles-I	3	2011	2017		6	69
General Principles-I	3	2010	2017		7	70
General Principles-I	3	2003	2017		14	71
General Principles-I	3	1991	2017	21	26	72
General Principles-I	3	1998	2017		19	73
General Principles-I	3	2013	2017		4	74
General Principles-I	3		2017	not listed		75
General Principles-I	3	2004	2017		13	76
General Principles-I	3	1999	2017		18	77
General Principles-I	3	2013	2017		4	78
General Principles-I	3	2010	2017		7	79
General Principles-I	3	2015	2017		2	80
General Principles-I	3	2011	2017		6	81
General Principles-I	3	2009	2017		8	82
General Principles-I	3	2014	2017		3	83
General Principles-I	3	2012	2017		5	84
General Principles-I	3	2004	2017		13	85
General Principles-I	3	2004	2017		13	86
General Principles-I	3	2004	2017		13	87
General Principles-I	3	2005	2017		12	88
General Principles-I	3	2006	2017	38	11	89
General Principles-I	3	2002	2017		15	90
General Principles-I	3	2009	2017		8	91
General Principles-I	3	2007	2017		10	92
General Principles-I	3	2007	2017		10	93
General Principles-I	3	2016	2017		1	94
General Principles-I	3	2001	2017		16	95
General Principles-I	3	1998	2017		19	96
General Principles-I	3	2000	2017		17	97
General Principles-I	3	2000	2017		17	98
General Principles-I	3	2003	2017		14	99
General Principles-I	3	2003	2017		14	100
General Principles-I	3	2001	2017		16	101
General Principles-I	3	2009	2017		8	102
General Principles-I	3	2009	2017		8	103
General Principles-I	3	1976	2017		41	104
General Principles-I	3	1987	2017		30	105
General Principles-I	3	1980	2017		37	106
General Principles-I	3	1977	2017		40	107
General Principles-I	3	1991	2017	57	26	108
General Principles-I	3	2009	2017		8	109
General Principles-I	3	1996	2017		21	110
General Principles-I	3	2015	2017		2	111
General Principles-I	3	2013	2017		4	112
General Principles-I	3	2012	2017		5	113
General Principles-I	3	2011	2017		6	114
General Principles-I	3	2011	2017		6	115
General Principles-I	3	2005	2017		12	116
General Principles-I	3	1998	2017		19	117
General Principles-I	3	2011	2017		6	118
General Principles-I	3	2000	2017		17	119
General Principles-I	3	2002	2017		15	120
General Principles-I	3	2010	2017		7	121
General Principles-I	3	2006	2017		11	122
General Principles-I	3	2011	2017	72	6	123
General Principles-I	3	2013	2017		4	124
General Principles-I	3	2012	2017		5	125
General Principles-I	3	2007	2017		10	126
General Principles-I	3	2012	2017		5	127
General Principles-I	3	2002	2017		15	128
General Principles-I	3	2016	2017		1	129
General Principles-I	3	2002	2017		15	130
General Principles-I	3	2010	2017		7	131
General Principles-I	3	2015	2017		2	132
General Principles-I	3	1999	2017		18	133
General Principles-I	3	2002	2017		15	134
General Principles-I	3	2004	2017		13	135
General Principles-I	3		2017	not listed		136
General Principles-I	3		2017	not listed		137
General Principles-I	3	2000	2017	87	17	138
General Principles-I	3	2012	2017		5	139
General Principles-I	3	1974	2017		43	140
General Principles-I	3	1995	2017		22	141
General Principles-I	3	1991	2017		26	142
General Principles-I	3	1981	2017		36	143
General Principles-I	3	2017	2017		0	144
General Principles-I	3	1987	2017		30	145
General Principles-I	3	2015	2017		2	146
General Principles-I	3	1982	2017		35	147
General Principles-I	3	2011	2017		6	148
General Principles-I	3	2008	2017		9	149
General Principles-I	3	2005	2017		12	150
General Principles-I	3	2017	2017	100	0	151
General Principles-I	3	2007	2017		10	152
General Principles-I	3	2004	2017		13	153
General Principles-I	3	2006	2017		11	154
General Principles-I	3	2009	2017		8	155
General Principles-I	3	2008	2017		9	156
General Principles-I	3	2006	2017		11	157
General Principles-I	3	2008	2017		9	158
General Principles-I	3	2007	2017		10	159
General Principles-I	3	2004	2017		13	160
General Principles-I	3	2004	2017		13	161
General Principles-I	3	2004	2017		13	162
General Principles-I	3	2016	2017		1	163
General Principles-I	3	2008	2017		9	164
General Principles-I	3	2005	2017	114	12	165
General Principles-I	3	2007	2017		10	166
General Principles-I	3	2016	2017		1	167
General Principles-I	3	2003	2017		14	168
General Principles-I	4	2009	2017	Complete	8	169
General Principles-I	4	2015	2017		2	170
General Principles-I	4	2011	2017		6	171
General Principles-I	4	1957	2017		60	172
General Principles-I	4	1968	2017		49	173
General Principles-I	4	2013	2017		4	174
General Principles-I	4	2010	2017		7	175
General Principles-I	4	2000	2017		17	176
General Principles-I	4	2005	2017	9	12	177
General Principles-I	4	2011	2017		6	178
General Principles-I	4	2015	2017		2	179
General Principles-I	4	2010	2017		7	180
General Principles-I	4	2012	2017		5	181
General Principles-I	4	2008	2017		9	182
General Principles-I	4	2012	2017		5	183
General Principles-I	4	2012	2017		5	184
General Principles-I	4	2013	2017		4	185
General Principles-I	4	2002	2017		15	186
General Principles-I	4	2013	2017		4	187
General Principles-I	4	2013	2017		4	188
General Principles-I	4		2017	not listed		189
General Principles-I	4	2011	2017		6	190
General Principles-I	4	2008	2017	23	9	191
General Principles-I	4	2015	2017		2	192
General Principles-I	4	2010	2017		7	193
General Principles-I	4	2015	2017		2	194
General Principles-I	4	2015	2017		2	195
General Principles-I	4	2014	2017		3	196
General Principles-I	4	2009	2017		8	197
General Principles-I	4	2015	2017		2	198
General Principles-I	4	2006	2017		11	199
General Principles-I	4	2011	2017		6	200
General Principles-I	4	2015	2017		2	201
General Principles-I	4	2012	2017		5	202
General Principles-I	4	2014	2017		3	203
General Principles-I	4	2013	2017		4	204
General Principles-I	4	2011	2017		6	205
General Principles-I	4	2015	2017		2	206
General Principles-I	4	1978	2017	39	39	207
General Principles-I	4	2015	2017		2	208
General Principles-I	4	2012	2017		5	209
General Principles-I	4	2010	2017		7	210
General Principles-I	4	2013	2017		4	211
General Principles-I	4	2008	2017		9	212
General Principles-I	4	2015	2017		2	213
General Principles-I	4	2013	2017		4	214
General Principles-I	4	2015	2017		2	215
General Principles-I	4	2014	2017		3	216
General Principles-I	4	2015	2017		2	217
General Principles-I	4	2009	2017		8	218
General Principles-I	4	2015	2017		2	219
General Principles-I	4	2003	2017		14	220
General Principles-I	4	2014	2017		3	221
General Principles-I	4	2011	2017	55	6	222
General Principles-I	4	2013	2017		4	223
General Principles-I	4	2004	2017		13	224
General Principles-I	4	2004	2017		13	225
General Principles-I	4	2013	2017		4	226
General Principles-I	4	2015	2017		2	227
General Principles-I	4	2015	2017		2	228
General Principles-I	4	2013	2017		4	229
General Principles-I	4	2015	2017		2	230
General Principles-I	4	2012	2017		5	231
General Principles-I	4		2017	nl		232
General Principles-I	4	2015	2017		2	233
General Principles-I	4	2012	2017		5	234
General Principles-I	4	2013	2017		4	235
General Principles-I	4	2014	2017		3	236
General Principles-I	4	2011	2017		6	237
General Principles-I	4	2008	2017	71	9	238
General Principles-I	4	2013	2017		4	239
General Principles-I	4	2013	2017		4	240
General Principles-I	4	2013	2017		4	241
General Principles-I	4	2014	2017		3	242
General Principles-I	4	2013	2017		4	243
General Principles-I	5	1993	2017	complete	24	244
General Principles-I	5	2005	2017		12	245
General Principles-I	5	2014	2017	3	3	246
General Principles-I	5	2005	2017		12	247
General Principles-I	5	2009	2017		8	248
General Principles-I	5	2010	2017		7	249
General Principles-I	5	1998	2017		19	250
General Principles-I	5	1997	2017		20	251
General Principles-I	5	2010	2017		7	252
General Principles-I	5	2001	2017		16	253
General Principles-I	5	2015	2017		2	254
General Principles-I	5	1991	2017		26	255
General Principles-I	5	2015	2017		2	256
General Principles-I	5	2012	2017		5	257
General Principles-I	5	1997	2017		20	258
General Principles-I	5	2001	2017		16	259
General Principles-I	5	1996	2017		21	260
General Principles-I	5	1997	2017	18	20	261
General Principles-I	5	2004	2017		13	262
General Principles-I	5	1981	2017		36	263
General Principles-I	5	1982	2017		35	264
General Principles-I	5	1995	2017		22	265
General Principles-I	5	1992	2017		25	266
General Principles-I	5	2006	2017		11	267
General Principles-I	5	1980	2017		37	268
General Principles-I	5	2009	2017		8	269
General Principles-I	5	1987	2017		30	270
General Principles-I	5	1988	2017		29	271
General Principles-I	5	1988	2017		29	272
General Principles-I	5	2007	2017		10	273
General Principles-I	5	1992	2017		25	274
General Principles-I	5	1990	2017		27	275
General Principles-I	5	1986	2017		31	276
General Principles-I	5	1995	2017		22	277
General Principles-I	5	1989	2017		28	278
General Principles-I	5	1987	2017		30	279
General Principles-I	5	1974	2017	38	43	280
General Principles-I	5	1981	2017		36	281
General Principles-I	5	1998	2017		19	282
General Principles-I	5	2005	2017		12	283
General Principles-I	5	2013	2017		4	284
General Principles-I	5	2013	2017		4	285
General Principles-I	5	2005	2017		12	286
General Principles-I	5	2004	2017		13	287
General Principles-I	5	2015	2017		2	288
General Principles-I	5	1999	2017		18	289
General Principles-I	5	1993	2017		24	290
General Principles-I	5	1963	2017		54	291
General Principles-I	5	1988	2017		29	292
General Principles-I	5	2002	2017		15	293
General Principles-I	5	1993	2017		24	294
General Principles-I	5	2002	2017		15	295
General Principles-I	5	1989	2017		28	296
General Principles-I	5	1992	2017		25	297
General Principles-I	5	2001	2017	55	16	298
General Principles-I	5	1999	2017		18	299
General Principles-I	5	1990	2017		27	300
General Principles-I	5	1991	2017		26	301
General Principles-I	5	1988	2017		29	302
General Principles-I	5	1995	2017		22	303
General Principles-I	5	1988	2017		29	304
General Principles-I	5	1991	2017		26	305
General Principles-I	5	1992	2017		25	306
General Principles-I	5	1994	2017		23	307
General Principles-I	5	2009	2017		8	308
General Principles-I	5	2004	2017		13	309
General Principles-I	5	1990	2017		27	310
General Principles-I	5	1981	2017		36	311
General Principles-I	5	1986	2017		31	312
General Principles-I	5	2008	2017		9	313
General Principles-I	5	2007	2017		10	314
General Principles-I	5	1979	2017		38	315
General Principles-I	5	1971	2017	73	46	316
General Principles-I	5	1978	2017		39	317
General Principles-I	5	1994	2017		23	318
General Principles-I	5	1992	2017		25	319
General Principles-I	5	1978	2017		39	320
General Principles-I	5	1981	2017		36	321
General Principles-I	5	1976	2017		41	322
General Principles-I	5	1989	2017		28	323
General Principles-I	5	2002	2017		15	324
General Principles-I	5	1960	2017		57	325
General Principles-I	5	2003	2017		14	326
General Principles-I	5	1993	2017		24	327
General Principles-I	5	1992	2017		25	328
General Principles-I	5	2014	2017		3	329
General Principles-I	5	2015	2017		2	330
General Principles-I	5	2006	2017		11	331
General Principles-I	5		2017	nl		332
General Principles-I	5		2017	nl		333
General Principles-I	5	2005	2017		12	334
General Principles-I	5	1990	2017		27	335
General Principles-I	5	2000	2017		17	336
General Principles-I	5	1996	2017	94	21	337
General Principles-I	5	1994	2017		23	338
General Principles-I	5	1986	2017		31	339
General Principles-I	5	2001	2017		16	340
General Principles-I	5	2007	2017		10	341
General Principles-I	5	1981	2017		36	342
General Principles-I	5	1970	2017		47	343
General Principles-I	5	1994	2017		23	344
General Principles-I	5	1987	2017		30	345
General Principles-I	5	1996	2017		21	346
General Principles-I	5	1982	2017		35	347
General Principles-I	5	1987	2017		30	348
General Principles-I	5	1966	2017		51	349
General Principles-I	5	1981	2017		36	350
General Principles-I	5	2010	2017		7	351
General Principles-I	5	2010	2017		7	352
General Principles-I	5	1990	2017		27	353
General Principles-I	5	1981	2017		36	354
General Principles-I	5	1983	2017		34	355
General Principles-I	5	1994	2017		23	356
General Principles-I	5	1996	2017	115	21	357
General Principles-I	5	2009	2017		8	358
General Principles-I	5	1979	2017		38	359
General Principles-I	5	1989	2017		28	360
General Principles-I	5	1978	2017		39	361
General Principles-I	5	1990	2017		27	362
General Principles-I	5	1987	2017		30	363
General Principles-I	5	1971	2017		46	364
General Principles-I	5	2002	2017		15	365
General Principles-I	5	2001	2017		16	366
General Principles-I	5	1997	2017		20	367
General Principles-I	5	1981	2017		36	368
General Principles-I	5	2004	2017		13	369
General Principles-I	5	1979	2017		38	370
General Principles-I	5	1999	2017		18	371
General Principles-I	5	2001	2017		16	372
General Principles-I	5	1984	2017		33	373
General Principles-I	5	1997	2017		20	374
General Principles-I	5	1986	2017		31	375
General Principles-I	5	1985	2017		32	376
General Principles-I	5	1994	2017		23	377
General Principles-I	5	1987	2017	136	30	378
General Principles-I	5	1994	2017		23	379
General Principles-I	5	1987	2017		30	380
General Principles-I	5	1981	2017		36	381
General Principles-I	5	1983	2017		34	382
General Principles-I	5	1997	2017		20	383
General Principles-I	5	1997	2017		20	384
General Principles-I	5	2002	2017		15	385
General Principles-I	5	1984	2017		33	386
General Principles-I	5	1998	2017		19	387
General Principles-I	5	1979	2017		38	388
General Principles-I	5	1992	2017		25	389
General Principles-I	5	2003	2017		14	390
General Principles-I	5	2001	2017		16	391
General Principles-I	5	1976	2017		41	392
General Principles-I	5	1980	2017		37	393
General Principles-I	5	1999	2017		18	394
General Principles-I	5	1988	2017		29	395
General Principles-I	5	1989	2017		28	396
General Principles-I	5	1989	2017		28	397
General Principles-I	5	1979	2017		38	398
General Principles-I	5	1990	2017		27	399
General Principles-I	5	1971	2017		46	400
General Principles-I	5	1975	2017		42	401
General Principles-I	5	1994	2017		23	402
General Principles-I	5	2004	2017		13	403
General Principles-I	5	1981	2017		36	404
General Principles-I	5	1984	2017		33	405
General Principles-I	5	2005	2017		12	406
General Principles-I	5	1981	2017		36	407
General Principles-I	5	2006	2017		11	408
General Principles-I	5	1991	2017		26	409
General Principles-I	5	1998	2017		19	410
General Principles-I	5	2005	2017		12	411
General Principles-I	5	1999	2017		18	412
General Principles-I	5	2000	2017		17	413
General Principles-I	5	2003	2017		14	414
General Principles-I	5	2002	2017		15	415
General Principles-I	5	1998	2017		19	416
General Principles-I	5	2009	2017		8	417
General Principles-I	5	1988	2017		29	418
General Principles-I	5	2009	2017		8	419
General Principles-I	5	1998	2017		19	420
General Principles-I	5	1998	2017		19	421
General Principles-I	5	1999	2017		18	422
General Principles-I	5	1990	2017		27	423
General Principles-I	5	2003	2017		14	424
General Principles-I	5	1999	2017		18	425
General Principles-I	5	1994	2017		23	426
General Principles-I	6	2002	2017	complete	15	427
General Principles-I	6	2006	2017		11	428
General Principles-I	6		2017	nl		429
General Principles-I	6	2009	2017		8	430
General Principles-I	6	2015	2017		2	431
General Principles-I	6		2017	nl		432
General Principles-I	6		2017	nl		433
General Principles-I	6	2014	2017		3	434
General Principles-I	6	2013	2017		4	435
General Principles-I	6	1984	2017		33	436
General Principles-I	6	2015	2017		2	437
General Principles-I	6	2007	2017	11	10	438
General Principles-I	6	2012	2017		5	439
General Principles-I	6	2015	2017		2	440
General Principles-I	6	2005	2017		12	441
General Principles-I	6	2015	2017		2	442
General Principles-I	6	2016	2017		1	443
General Principles-I	6	2010	2017		7	444
General Principles-I	6	2015	2017		2	445
General Principles-I	6	2014	2017		3	446
General Principles-I	6	2013	2017	20	4	447
General Principles-I	6	2014	2017		3	448
General Principles-I	6	2014	2017		3	449
General Principles-I	6	1997	2017		20	450
General Principles-I	6	2002	2017		15	451
General Principles-I	6	2002	2017		15	452
General Principles-I	6	2002	2017		15	453
General Principles-I	6	2002	2017		15	454
General Principles-I	6	2006	2017		11	455
General Principles-I	6	2007	2017		10	456
General Principles-I	6	2008	2017		9	457
General Principles-I	6	2009	2017		8	458
General Principles-I	6	2009	2017		8	459
General Principles-I	6	2009	2017		8	460
General Principles-I	6	2010	2017		7	461
General Principles-I	6	2010	2017	35	7	462
General Principles-I	6	2011	2017		6	463
General Principles-I	6	2011	2017		6	464
General Principles-I	6		2017	nl		465
General Principles-I	6	2006	2017		11	466
General Principles-I	6	2002	2017		15	467
General Principles-I	6	2006	2017		11	468
General Principles-I	6	2010	2017		7	469
General Principles-I	6		2017	nl		470
General Principles-I	6	2013	2017		4	471
General Principles-I	6	2011	2017		6	472
General Principles-I	6	2011	2017		6	473
General Principles-I	6		2017	nl		474
General Principles-I	6	2006	2017		11	475
General Principles-I	6	2005	2017		12	476
General Principles-I	6		2017	nl		477
General Principles-I	6	2008	2017	51	9	478
General Principles-I	6	2003	2017		14	479
General Principles-I	6	2015	2017		2	480
General Principles-I	6	2009	2017		8	481
General Principles-I	6	2008	2017		9	482
General Principles-I	6	2006	2017		11	483
General Principles-I	6	1997	2017		20	484
General Principles-I	6	2006	2017		11	485
General Principles-I	6	2001	2017		16	486
General Principles-I	6	2006	2017		11	487
General Principles-I	6	2000	2017		17	488
General Principles-I	6	2005	2017		12	489
General Principles-I	6	2008	2017		9	490
General Principles-I	6	2015	2017		2	491
General Principles-I	6	2010	2017	65	7	492
General Principles-I	6	2008	2017		9	493
General Principles-I	6	2014	2017		3	494
General Principles-I	6	2014	2017		3	495
General Principles-I	6	2006	2017		11	496
General Principles-I	6	2001	2017		16	497
General Principles-I	6		2017	nl		498
General Principles-I	6	2012	2017		5	499
General Principles-I	6	2014	2017		3	500
General Principles-I	6	2012	2017		5	501
General Principles-I	6	2016	2017		1	502
General Principles-I	6	2011	2017		6	503
General Principles-I	6	2014	2017		3	504
General Principles-I	6		2017	nl		505
General Principles-I	6	2002	2017		15	506
General Principles-I	6	2014	2017	80	3	507
General Principles-I	6	2013	2017		4	508
General Principles-I	6	2014	2017		3	509
General Principles-I	6	1999	2017		18	510
General Principles-I	6	1999	2017		18	511
General Principles-I	6	1998	2017		19	512
General Principles-I	6	1998	2017		19	513
General Principles-I	6	1998	2017		19	514
General Principles-I	6	1998	2017		19	515
General Principles-I	6	1998	2017		19	516
General Principles-I	6	1999	2017		18	517
General Principles-I	6	2007	2017		10	518
General Principles-I	6	2015	2017		2	519
General Principles-I	6	2011	2017		6	520
General Principles-I	6	1994	2017		23	521
General Principles-I	6	2010	2017		7	522
General Principles-I	6	2007	2017	96	10	523
General Principles-I	6	2011	2017		6	524
General Principles-I	6	2010	2017		7	525
General Principles-I	6	2012	2017		5	526
General Principles-I	6	2009	2017		8	527
General Principles-I	6	2004	2017		13	528
General Principles-I	6	2004	2017		13	529
General Principles-I	6	2015	2017		2	530
General Principles-I	6	2014	2017		3	531
General Principles-I	6	2011	2017		6	532
General Principles-I	6	2007	2017		10	533
General Principles-I	6	1996	2017		21	534
General Principles-I	6	1992	2017		25	535
General Principles-I	6	2004	2017		13	536
General Principles-I	6	2007	2017	110	10	537
General Principles-I	7	2009	2017	Complete	8	538
General Principles-I	7	2009	2017	2	8	539
General Principles-I	7	1972	2017		45	540
General Principles-I	7	2003	2017		14	541
General Principles-I	7	2011	2017		6	542
General Principles-I	7	2016	2017		1	543
General Principles-I	7	2009	2017		8	544
General Principles-I	7	2016	2017		1	545
General Principles-I	7	2010	2017		7	546
General Principles-I	7	2013	2017		4	547
General Principles-I	7	2016	2017		1	548
General Principles-I	7	2002	2017		15	549
General Principles-I	7	2005	2017		12	550
General Principles-I	7	2003	2017		14	551
General Principles-I	7	2016	2017		1	552
General Principles-I	7	1999	2017		18	553
General Principles-I	7	1990	2017	17	27	554
General Principles-I	7	2005	2017		12	555
General Principles-I	7	2011	2017		6	556
General Principles-I	7	2014	2017		3	557
General Principles-I	7	2013	2017		4	558
General Principles-I	7	2013	2017		4	559
General Principles-I	7	2010	2017		7	560
General Principles-I	7	2015	2017		2	561
Cardiac & Vascular	8	1995	2017	Complete	22	562
Cardiac & Vascular	8	2012	2017		5	563
Cardiac & Vascular	8	1998	2017		19	564
Cardiac & Vascular	8	2013	2017		4	565
Cardiac & Vascular	8	2014	2017		3	566
Cardiac & Vascular	8	2013	2017		4	567
Cardiac & Vascular	8	2015	2017		2	568
Cardiac & Vascular	8	2014	2017		3	569
Cardiac & Vascular	8	2000	2017		17	570
Cardiac & Vascular	8	2006	2017		11	571
Cardiac & Vascular	8	1978	2017		39	572
Cardiac & Vascular	8	2003	2017		14	573
Cardiac & Vascular	8	2003	2017	13	14	574
Cardiac & Vascular	8	2014	2017		3	575
Cardiac & Vascular	8	2014	2017		3	576
Cardiac & Vascular	8	2000	2017		17	577
Cardiac & Vascular	8	2014	2017		3	578
Cardiac & Vascular	8	1995	2017		22	579
Cardiac & Vascular	8	2011	2017		6	580
Cardiac & Vascular	8	1990	2017		27	581
Cardiac & Vascular	8	2014	2017		3	582
Cardiac & Vascular	8	2008	2017		9	583
Cardiac & Vascular	8	2014	2017		3	584
Cardiac & Vascular	8	1986	2017		31	585
Cardiac & Vascular	8	1989	2017		28	586
Cardiac & Vascular	8	2011	2017		6	587
Cardiac & Vascular	8	1989	2017		28	588
Cardiac & Vascular	8	1986	2017	28	31	589
Cardiac & Vascular	8	2004	2017		13	590
Cardiac & Vascular	8	2007	2017		10	591
Cardiac & Vascular	8	2015	2017		2	592
Cardiac & Vascular	8	2014	2017		3	593
Cardiac & Vascular	8	2014	2017		3	594
Cardiac & Vascular	8	1983	2017		34	595
Cardiac & Vascular	8	2014	2017		3	596
Cardiac & Vascular	8	2012	2017		5	597
Cardiac & Vascular	8	2014	2017		3	598
Cardiac & Vascular	8	1992	2017		25	599
Cardiac & Vascular	8	1992	2017		25	600
Cardiac & Vascular	8	1984	2017		33	601
Cardiac & Vascular	8	1989	2017		28	602
Cardiac & Vascular	8	1985	2017		32	603
Cardiac & Vascular	8	1987	2017		30	604
Cardiac & Vascular	8	1997	2017		20	605
Cardiac & Vascular	8	1998	2017	45	19	606
Cardiac & Vascular	8	2013	2017		4	607
Cardiac & Vascular	8	2014	2017		3	608
Cardiac & Vascular	8	2007	2017		10	609
Cardiac & Vascular	8	1991	2017		26	610
Cardiac & Vascular	8	1984	2017		33	611
Cardiac & Vascular	8	1991	2017		26	612
Cardiac & Vascular	8	1992	2017		25	613
Cardiac & Vascular	8	1999	2017		18	614
Cardiac & Vascular	8	1995	2017		22	615
Cardiac & Vascular	8	1992	2017		25	616
Cardiac & Vascular	8	2011	2017		6	617
Cardiac & Vascular	8	2007	2017		10	618
Cardiac & Vascular	8	2013	2017		4	619
Cardiac & Vascular	8	2015	2017		2	620
Cardiac & Vascular	8	2015	2017	61	2	621
Cardiac & Vascular	8	2013	2017		4	622
Cardiac & Vascular	8	1998	2017		19	623
Cardiac & Vascular	8	1985	2017		32	624
Cardiac & Vascular	8	1998	2017		19	625
Cardiac & Vascular	8	1993	2017		24	626
Cardiac & Vascular	8	2001	2017		16	627
Cardiac & Vascular	8	1994	2017		23	628
Cardiac & Vascular	8	1996	2017		21	629
Cardiac & Vascular	8	1998	2017		19	630
Cardiac & Vascular	8	2005	2017		12	631
Cardiac & Vascular	8	2005	2017		12	632
Cardiac & Vascular	8	2010	2017		7	633
Cardiac & Vascular	8	2002	2017		15	634
Cardiac & Vascular	8	2001	2017	75	16	635
Cardiac & Vascular	8	1999	2017		18	636
Cardiac & Vascular	8	2004	2017		13	637
Cardiac & Vascular	8	2006	2017		11	638
Cardiac & Vascular	8	2002	2017		15	639
Cardiac & Vascular	8	2004	2017		13	640
Cardiac & Vascular	8	2012	2017		5	641
Cardiac & Vascular	8	2012	2017		5	642
Cardiac & Vascular	8	2012	2017		5	643
Cardiac & Vascular	8	2012	2017		5	644
Cardiac & Vascular	8	2012	2017		5	645
Cardiac & Vascular	8	2012	2017		5	646
Cardiac & Vascular	8	2012	2017		5	647
Cardiac & Vascular	8		2017	nl		648
Cardiac & Vascular	8	1990	2017		27	649
Cardiac & Vascular	8	1990	2017		27	650
Cardiac & Vascular	8	1991	2017	91	26	651
Cardiac & Vascular	8		2017	nl		652
Cardiac & Vascular	8	2006	2017		11	653
Cardiac & Vascular	8	2007	2017		10	654
Cardiac & Vascular	8	2006	2017		11	655
Cardiac & Vascular	8	2010	2017		7	656
Cardiac & Vascular	8	2003	2017		14	657
Cardiac & Vascular	8	2002	2017		15	658
Cardiac & Vascular	8	2006	2017		11	659
Cardiac & Vascular	8	2017	2017		0	660
Cardiac & Vascular	8	2010	2017		7	661
Cardiac & Vascular	8	2011	2017		6	662
Cardiac & Vascular	8	1995	2017		22	663
Cardiac & Vascular	8	1998	2017		19	664
Cardiac & Vascular	8	2004	2017		13	665
Cardiac & Vascular	8	1998	2017	106	19	666
Cardiac & Vascular	8	2000	2017		17	667
Cardiac & Vascular	8	2001	2017		16	668
Cardiac & Vascular	8	2011	2017		6	669
Cardiac & Vascular	8	2005	2017		12	670
Cardiac & Vascular	8	2003	2017		14	671
Cardiac & Vascular	8	2004	2017		13	672
Cardiac & Vascular	8	2010	2017		7	673
Cardiac & Vascular	8	2004	2017		13	674
Cardiac & Vascular	8	2007	2017		10	675
Cardiac & Vascular	8	1995	2017		22	676
Cardiac & Vascular	8	2016	2017		1	677
Cardiac & Vascular	8	2016	2017		1	678
Cardiac & Vascular	8	2002	2017		15	679
Cardiac & Vascular	8	2012	2017		5	680
Cardiac & Vascular	8	2008	2017	121	9	681
Cardiac & Vascular	8	2001	2017		16	682
Cardiac & Vascular	8	2003	2017		14	683
Cardiac & Vascular	8	2010	2017		7	684
Cardiac & Vascular	8	2008	2017		9	685
Cardiac & Vascular	8	2015	2017		2	686
Cardiac & Vascular	8	2001	2017		16	687
Cardiac & Vascular	8	2002	2017		15	688
Cardiac & Vascular	8	2002	2017		15	689
Cardiac & Vascular	8	1987	2017		30	690
Cardiac & Vascular	8	1980	2017		37	691
Cardiac & Vascular	8	1978	2017		39	692
Cardiac & Vascular	8	1987	2017		30	693
Cardiac & Vascular	8	1999	2017		18	694
Cardiac & Vascular	8	2006	2017	135	11	695
Cardiac & Vascular	8	2001	2017		16	696
Cardiac & Vascular	8	2010	2017		7	697
Cardiac & Vascular	8	2011	2017		6	698
Cardiac & Vascular	8	2011	2017		6	699
Cardiac & Vascular	8	2012	2017		5	700
Cardiac & Vascular	8	2010	2017		7	701
Cardiac & Vascular	8	2010	2017		7	702
Cardiac & Vascular	8	2012	2017		5	703
Cardiac & Vascular	8	2015	2017		2	704
Cardiac & Vascular	8	2014	2017		3	705
Cardiac & Vascular	8	2012	2017		5	706
Cardiac & Vascular	8	2002	2017		15	707
Cardiac & Vascular	8	2012	2017		5	708
Cardiac & Vascular	8	2012	2017		5	709
Cardiac & Vascular	8	2014	2017		3	710
Cardiac & Vascular	8	2007	2017		10	711
Cardiac & Vascular	8	1999	2017	152	18	712
Cardiac & Vascular	8	2007	2017		10	713
Cardiac & Vascular	8	2010	2017		7	714
Cardiac & Vascular	8		2017	nl		715
Cardiac & Vascular	8		2017	nl		716
Cardiac & Vascular	8	1991	2017		26	717
Cardiac & Vascular	8	1997	2017		20	718
Cardiac & Vascular	8	2006	2017		11	719
Cardiac & Vascular	8	2012	2017		5	720
Cardiac & Vascular	8	1984	2017		33	721
Cardiac & Vascular	8	1984	2017		33	722
Cardiac & Vascular	8	2012	2017		5	723
Cardiac & Vascular	8	2013	2017		4	724
Cardiac & Vascular	8	2008	2017	165	9	725
Cardiac & Vascular	8	2002	2017		15	726
Cardiac & Vascular	8	2012	2017		5	727
Cardiac & Vascular	8	2013	2017		4	728
Cardiac & Vascular	8	2015	2017		2	729
Cardiac & Vascular	8	2015	2017		2	730
Cardiac & Vascular	8	2014	2017		3	731
Cardiac & Vascular	8	2014	2017		3	732
Cardiac & Vascular	8	2014	2017		3	733
Cardiac & Vascular	8	2015	2017		2	734
Cardiac & Vascular	8	2017	2017		0	735
Cardiac & Vascular	8	2015	2017		2	736
Cardiac & Vascular	8	2015	2017		2	737
Cardiac & Vascular	8	2015	2017		2	738
Cardiac & Vascular	8	2015	2017	179	2	739
Cardiac & Vascular	9	2015	2017	Complete	2	740
Cardiac & Vascular	9	2014	2017		3	741
Cardiac & Vascular	9	2014	2017		3	742
Cardiac & Vascular	9	2005	2017		12	743
Cardiac & Vascular	9	2011	2017		6	744
Cardiac & Vascular	9	1999	2017	6	18	745
Cardiac & Vascular	9	2010	2017		7	746
Cardiac & Vascular	9	2008	2017		9	747
Cardiac & Vascular	9	2005	2017		12	748
Cardiac & Vascular	9	2007	2017		10	749
Cardiac & Vascular	9	2007	2017		10	750
Cardiac & Vascular	9	1998	2017		19	751
Cardiac & Vascular	9	1996	2017		21	752
Cardiac & Vascular	9	1999	2017		18	753
Cardiac & Vascular	9	1998	2017		19	754
Cardiac & Vascular	9	2010	2017		7	755
Cardiac & Vascular	9	2005	2017	17	12	756
Cardiac & Vascular	9	2002	2017		15	757
Cardiac & Vascular	9	1994	2017		23	758
Cardiac & Vascular	9	2008	2017		9	759
Cardiac & Vascular	9	2006	2017		11	760
Cardiac & Vascular	9	2006	2017		11	761
Cardiac & Vascular	9	1997	2017		20	762
Cardiac & Vascular	9	2009	2017		8	763
Cardiac & Vascular	9	2009	2017		8	764
Cardiac & Vascular	9	2009	2017	original, not correction	8	765
Cardiac & Vascular	9	2007	2017		10	766
Cardiac & Vascular	9	2011	2017		6	767
Cardiac & Vascular	9	1992	2017		25	768
Cardiac & Vascular	9	2004	2017		13	769
Cardiac & Vascular	9	1991	2017	31	26	770
Cardiac & Vascular	9	1992	2017		25	771
Cardiac & Vascular	9	1994	2017		23	772
Cardiac & Vascular	9	1997	2017		20	773
Cardiac & Vascular	9	1997	2017		20	774
Cardiac & Vascular	9	1996	2017		21	775
Cardiac & Vascular	9	1999	2017		18	776
Cardiac & Vascular	9	1967	2017		50	777
Cardiac & Vascular	9	1991	2017		26	778
Cardiac & Vascular	9	1997	2017		20	779
Cardiac & Vascular	9	1990	2017		27	780
Cardiac & Vascular	9	1990	2017		27	781
Cardiac & Vascular	9	2000	2017	43	17	782
Cardiac & Vascular	9	2009	2017		8	783
Cardiac & Vascular	9	1993	2017		24	784
Cardiac & Vascular	9	2003	2017		14	785
Cardiac & Vascular	9	2003	2017		14	786
Cardiac & Vascular	9	2002	2017		15	787
Cardiac & Vascular	9	2002	2017		15	788
Cardiac & Vascular	9	2001	2017		16	789
Cardiac & Vascular	9	2000	2017		17	790
Cardiac & Vascular	9	1999	2017		18	791
Cardiac & Vascular	9	1999	2017		18	792
Cardiac & Vascular	9	2000	2017	54	17	793
Cardiac & Vascular	9	2003	2017		14	794
Cardiac & Vascular	9	2000	2017		17	795
Cardiac & Vascular	9	1998	2017		19	796
Cardiac & Vascular	9	1998	2017		19	797
Cardiac & Vascular	9	1998	2017		19	798
Cardiac & Vascular	9	2001	2017		16	799
Cardiac & Vascular	9	2001	2017		16	800
Cardiac & Vascular	9	2001	2017		16	801
Cardiac & Vascular	9	2002	2017		15	802
Cardiac & Vascular	9	2006	2017		11	803
Cardiac & Vascular	9	2005	2017	65	12	804
Cardiac & Vascular	9	2004	2017		13	805
Cardiac & Vascular	9	2005	2017		12	806
Cardiac & Vascular	9	2007	2017		10	807
Cardiac & Vascular	9	1993	2017		24	808
Cardiac & Vascular	9	1997	2017		20	809
Cardiac & Vascular	9	2011	2017		6	810
Cardiac & Vascular	9	2005	2017		12	811
Cardiac & Vascular	9	2008	2017		9	812
Cardiac & Vascular	9	2010	2017		7	813
Cardiac & Vascular	9	2014	2017		3	814
Cardiac & Vascular	9	2009	2017		8	815
Cardiac & Vascular	9	2014	2017		3	816
Cardiac & Vascular	9	2013	2017	78	4	817
Cardiac & Vascular	9	2013	2017		4	818
Cardiac & Vascular	9	2004	2017	original	13	819
Cardiac & Vascular	9	1995	2017		22	820
Cardiac & Vascular	9	2004	2017		13	821
Cardiac & Vascular	9	2006	2017		11	822
Cardiac & Vascular	9	2010	2017		7	823
Cardiac & Vascular	9	2011	2017		6	824
Cardiac & Vascular	9	2011	2017		6	825
Cardiac & Vascular	9	1999	2017		18	826
Cardiac & Vascular	9	1998	2017		19	827
Cardiac & Vascular	9	2003	2017		14	828
Cardiac & Vascular	9	1981	2017		36	829
Cardiac & Vascular	9	2010	2017	91	7	830
Cardiac & Vascular	9	2011	2017		6	831
Cardiac & Vascular	9	1987	2017		30	832
Cardiac & Vascular	9	2000	2017		17	833
Cardiac & Vascular	9	2010	2017		7	834
Cardiac & Vascular	9	2006	2017		11	835
Cardiac & Vascular	9	1999	2017		18	836
Cardiac & Vascular	9	2008	2017		9	837
Cardiac & Vascular	9	2008	2017		9	838
Cardiac & Vascular	9	2008	2017		9	839
Cardiac & Vascular	9	2003	2017		14	840
Cardiac & Vascular	9	2003	2017		14	841
Cardiac & Vascular	9	2002	2017		15	842
Cardiac & Vascular	9	2008	2017		9	843
Cardiac & Vascular	9	2011	2017	105	6	844
Cardiac & Vascular	9	2000	2017		17	845
Cardiac & Vascular	9	2008	2017		9	846
Cardiac & Vascular	9	2001	2017		16	847
Cardiac & Vascular	9	2001	2017		16	848
Cardiac & Vascular	9	2004	2017		13	849
Cardiac & Vascular	9	2000	2017	111	17	850
Cardiac & Vascular	10	1985	2017	Complete	32	851
Cardiac & Vascular	10	1985	2017		32	852
Cardiac & Vascular	10	1997	2017		20	853
Cardiac & Vascular	10	1999	2017		18	854
Cardiac & Vascular	10	2007	2017		10	855
Cardiac & Vascular	10	1979	2017		38	856
Cardiac & Vascular	10	1998	2017	original (not correction year)	19	857
Cardiac & Vascular	10	2017	2017	8	0	858
Cardiac & Vascular	10	1999	2017		18	859
Cardiac & Vascular	10	2004	2017		13	860
Cardiac & Vascular	10	1999	2017		18	861
Cardiac & Vascular	10	1989	2017		28	862
Cardiac & Vascular	10	1991	2017		26	863
Cardiac & Vascular	10	2010	2017		7	864
Cardiac & Vascular	10	1998	2017		19	865
Cardiac & Vascular	10	1998	2017		19	866
Cardiac & Vascular	10	1970	2017		47	867
Cardiac & Vascular	10	1971	2017		46	868
Cardiac & Vascular	10	1989	2017		28	869
Cardiac & Vascular	10	1992	2017		25	870
Cardiac & Vascular	10	1997	2017		20	871
Cardiac & Vascular	10	2006	2017		11	872
Cardiac & Vascular	10	1988	2017		29	873
Cardiac & Vascular	10	1987	2017	24	30	874
Cardiac & Vascular	10	1983	2017		34	875
Cardiac & Vascular	10	1989	2017		28	876
Cardiac & Vascular	10	1982	2017		35	877
Cardiac & Vascular	10	1978	2017		39	878
Cardiac & Vascular	10	1998	2017		19	879
Cardiac & Vascular	10	2002	2017		15	880
Cardiac & Vascular	10	2008	2017		9	881
Cardiac & Vascular	10	2009	2017		8	882
Cardiac & Vascular	10	1987	2017		30	883
Cardiac & Vascular	10	2014	2017		3	884
Cardiac & Vascular	10	2014	2017		3	885
Cardiac & Vascular	10	1990	2017		27	886
Cardiac & Vascular	10	1987	2017		30	887
Cardiac & Vascular	10	1993	2017		24	888
Cardiac & Vascular	10	1998	2017	39	19	889
Cardiac & Vascular	10	2002	2017		15	890
Cardiac & Vascular	10	2003	2017		14	891
Cardiac & Vascular	10	2003	2017		14	892
Cardiac & Vascular	10	2007	2017		10	893
Cardiac & Vascular	10	2001	2017		16	894
Cardiac & Vascular	10	2010	2017		7	895
Cardiac & Vascular	10	2011	2017		6	896
Cardiac & Vascular	10	2014	2017		3	897
Cardiac & Vascular	10	2012	2017		5	898
Cardiac & Vascular	10	1991	2017		26	899
Cardiac & Vascular	10	2008	2017		9	900
Cardiac & Vascular	10	2009	2017		8	901
Cardiac & Vascular	10	2006	2017		11	902
Cardiac & Vascular	10	2000	2017		17	903
Cardiac & Vascular	10	2008	2017	54	9	904
Cardiac & Vascular	10	2014	2017		3	905
Cardiac & Vascular	10	2014	2017		3	906
Cardiac & Vascular	10	2015	2017		2	907
Cardiac & Vascular	10	2008	2017		9	908
Cardiac & Vascular	10	2012	2017		5	909
Cardiac & Vascular	10	1998	2017		19	910
Cardiac & Vascular	10	2003	2017		14	911
Cardiac & Vascular	10	2016	2017		1	912
Cardiac & Vascular	10	2009	2017		8	913
Cardiac & Vascular	10	1998	2017		19	914
Cardiac & Vascular	10	2012	2017		5	915
Cardiac & Vascular	10	1997	2017		20	916
Cardiac & Vascular	10	1988	2017		29	917
Cardiac & Vascular	10	1998	2017	68	19	918
Cardiac & Vascular	10	1992	2017		25	919
Cardiac & Vascular	10	2002	2017		15	920
Cardiac & Vascular	10	1992	2017		25	921
Cardiac & Vascular	10	2009	2017		8	922
Cardiac & Vascular	10	2010	2017		7	923
Cardiac & Vascular	10	1991	2017		26	924
Cardiac & Vascular	10	1991	2017		26	925
Cardiac & Vascular	10	2000	2017		17	926
Cardiac & Vascular	10	1998	2017		19	927
Cardiac & Vascular	10	1989	2017		28	928
Cardiac & Vascular	10	1989	2017		28	929
Cardiac & Vascular	10	1998	2017		19	930
Cardiac & Vascular	10	1999	2017		18	931
Cardiac & Vascular	10	1996	2017	82	21	932
Cardiac & Vascular	10	2005	2017		12	933
Cardiac & Vascular	10	2006	2017		11	934
Cardiac & Vascular	10	2011	2017		6	935
Cardiac & Vascular	10	2017	2017		0	936
Cardiac & Vascular	10	1999	2017		18	937
Cardiac & Vascular	10	1998	2017		19	938
Cardiac & Vascular	10	1998	2017		19	939
Cardiac & Vascular	10	2008	2017		9	940
Cardiac & Vascular	10	1999	2017		18	941
Cardiac & Vascular	10	2004	2017		13	942
Cardiac & Vascular	10	2002	2017		15	943
Cardiac & Vascular	10	2001	2017		16	944
Cardiac & Vascular	10	2009	2017		8	945
Cardiac & Vascular	10	2008	2017	96	9	946
Cardiac & Vascular	10	1993	2017		24	947
Cardiac & Vascular	10	2002	2017		15	948
Cardiac & Vascular	10	2008	2017		9	949
Cardiac & Vascular	10	1994	2017		23	950
Cardiac & Vascular	10	1995	2017		22	951
Cardiac & Vascular	10	1987	2017		30	952
Cardiac & Vascular	10	1998	2017		19	953
Cardiac & Vascular	10	1988	2017		29	954
Cardiac & Vascular	10	2004	2017		13	955
Cardiac & Vascular	10	2004	2017		13	956
Cardiac & Vascular	10	1997	2017		20	957
Cardiac & Vascular	10	2012	2017		5	958
Cardiac & Vascular	10		2017	nl		959
Cardiac & Vascular	10		2017	nl		960
Cardiac & Vascular	10	1991	2017		26	961
Cardiac & Vascular	10	1994	2017	112	23	962
Cardiac & Vascular	10	1991	2017		26	963
Cardiac & Vascular	10	1998	2017		19	964
Cardiac & Vascular	10	1992	2017		25	965
Cardiac & Vascular	10	1994	2017		23	966
Cardiac & Vascular	10		2017	nl		967
Cardiac & Vascular	10	2005	2017		12	968
Cardiac & Vascular	10	2012	2017		5	969
Cardiac & Vascular	10	2014	2017		3	970
Cardiac & Vascular	10	1992	2017		25	971
Cardiac & Vascular	10	2003	2017		14	972
Cardiac & Vascular	10	1997	2017		20	973
Cardiac & Vascular	10	2002	2017		15	974
Cardiac & Vascular	10	2003	2017		14	975
Cardiac & Vascular	10	2002	2017		15	976
Cardiac & Vascular	10	1992	2017		25	977
Cardiac & Vascular	10	2008	2017	128	9	978
Cardiac & Vascular	10	2005	2017		12	979
Cardiac & Vascular	10	2007	2017		10	980
Cardiac & Vascular	10	1999	2017		18	981
Cardiac & Vascular	10	1995	2017		22	982
Cardiac & Vascular	10	2013	2017		4	983
Cardiac & Vascular	10	2011	2017		6	984
Cardiac & Vascular	10	2012	2017		5	985
Cardiac & Vascular	10	2005	2017		12	986
Cardiac & Vascular	10	2001	2017		16	987
Cardiac & Vascular	10	1988	2017		29	988
Cardiac & Vascular	10	2000	2017		17	989
Cardiac & Vascular	10	1989	2017		28	990
Cardiac & Vascular	10	1993	2017		24	991
Cardiac & Vascular	10	1989	2017		28	992
Cardiac & Vascular	10	1991	2017		26	993
Cardiac & Vascular	10	1986	2017	145	31	994
Cardiac & Vascular	10	1988	2017		29	995
Cardiac & Vascular	10	1997	2017		20	996
Cardiac & Vascular	10	2004	2017		13	997
Cardiac & Vascular	10	2003	2017		14	998
Cardiac & Vascular	10	2005	2017		12	999
Cardiac & Vascular	10	2006	2017		11	1000
Cardiac & Vascular	10	2013	2017		4	1001
Cardiac & Vascular	10	2012	2017		5	1002
Cardiac & Vascular	10	2008	2017		9	1003
Cardiac & Vascular	10	1994	2017		23	1004
Cardiac & Vascular	10	1999	2017		18	1005
Cardiac & Vascular	10	2006	2017		11	1006
Cardiac & Vascular	10	2007	2017		10	1007
Cardiac & Vascular	10	2001	2017		16	1008
Cardiac & Vascular	10	2003	2017		14	1009
Cardiac & Vascular	10	2002	2017	161	15	1010
Cardiac & Vascular	10	2009	2017		8	1011
Cardiac & Vascular	10	1993	2017		24	1012
Cardiac & Vascular	10	1993	2017		24	1013
Cardiac & Vascular	10	1991	2017		26	1014
Cardiac & Vascular	10	1994	2017		23	1015
Cardiac & Vascular	10	1997	2017		20	1016
Cardiac & Vascular	10	2012	2017		5	1017
Cardiac & Vascular	10	1996	2017		21	1018
Cardiac & Vascular	10	2002	2017		15	1019
Cardiac & Vascular	10	1999	2017		18	1020
Cardiac & Vascular	10	2012	2017		5	1021
Cardiac & Vascular	10	1994	2017		23	1022
Cardiac & Vascular	10	1940	2017		77	1023
Cardiac & Vascular	10	1998	2017		19	1024
Cardiac & Vascular	10	2005	2017		12	1025
Cardiac & Vascular	10	2010	2017		7	1026
Cardiac & Vascular	10	1996	2017	178	21	1027
Cardiac & Vascular	10	1992	2017		25	1028
Cardiac & Vascular	10	1988	2017		29	1029
Cardiac & Vascular	10	2001	2017		16	1030
Cardiac & Vascular	10	1998	2017		19	1031
Cardiac & Vascular	10	1999	2017		18	1032
Cardiac & Vascular	10	2002	2017	184	15	1033
Cardiac & Vascular	11	2002	2017	Complete	15	1034
Cardiac & Vascular	11	2011	2017		6	1035
Cardiac & Vascular	11	2012	2017		5	1036
Cardiac & Vascular	11	2012	2017		5	1037
Cardiac & Vascular	11	2012	2017	5	5	1038
Cardiac & Vascular	11	2012	2017		5	1039
Cardiac & Vascular	11	2010	2017		7	1040
Cardiac & Vascular	11	2009	2017		8	1041
Cardiac & Vascular	11	1998	2017		19	1042
Cardiac & Vascular	11	2013	2017		4	1043
Cardiac & Vascular	11	2012	2017		5	1044
Cardiac & Vascular	11	2012	2017		5	1045
Cardiac & Vascular	11	2006	2017		11	1046
Cardiac & Vascular	11	2003	2017		14	1047
Cardiac & Vascular	11	2012	2017		5	1048
Cardiac & Vascular	11	2015	2017		2	1049
Cardiac & Vascular	11	2010	2017		7	1050
Cardiac & Vascular	11	1993	2017	18	24	1051
Cardiac & Vascular	11	1997	2017		20	1052
Cardiac & Vascular	11	1999	2017		18	1053
Cardiac & Vascular	11	2012	2017		5	1054
Cardiac & Vascular	11	1995	2017		22	1055
Cardiac & Vascular	11	2003	2017		14	1056
Cardiac & Vascular	11	2010	2017		7	1057
Cardiac & Vascular	11	2014	2017		3	1058
Cardiac & Vascular	11	2014	2017		3	1059
Cardiac & Vascular	11	2006	2017		11	1060
Cardiac & Vascular	11	2005	2017		12	1061
Cardiac & Vascular	11	1997	2017		20	1062
Cardiac & Vascular	11	2013	2017		4	1063
Cardiac & Vascular	11	1993	2017		24	1064
Cardiac & Vascular	11	1994	2017		23	1065
Cardiac & Vascular	11	2008	2017		9	1066
Cardiac & Vascular	11	2014	2017	14	3	1067
Cardiac & Vascular	11	2004	2017		13	1068
Cardiac & Vascular	11	2003	2017		14	1069
Cardiac & Vascular	11	2003	2017		14	1070
Cardiac & Vascular	11	2003	2017		14	1071
Cardiac & Vascular	11	2004	2017		13	1072
Cardiac & Vascular	11	2006	2017		11	1073
Cardiac & Vascular	11	2015	2017		2	1074
Cardiac & Vascular	11	2014	2017		3	1075
Cardiac & Vascular	11	2001	2017		16	1076
Cardiac & Vascular	11	2006	2017		11	1077
Cardiac & Vascular	11	2009	2017		8	1078
Cardiac & Vascular	11	2004	2017		13	1079
Cardiac & Vascular	11	2015	2017		2	1080
Cardiac & Vascular	11	2012	2017	48	5	1081
Cardiac & Vascular	11	2012	2017		5	1082
Cardiac & Vascular	11	2010	2017		7	1083
Cardiac & Vascular	11	2014	2017		3	1084
Cardiac & Vascular	11	2014	2017		3	1085
Cardiac & Vascular	11	2014	2017		3	1086
Cardiac & Vascular	11	2011	2017		6	1087
Cardiac & Vascular	11	2006	2017		11	1088
Cardiac & Vascular	11	2002	2017		15	1089
Cardiac & Vascular	11	2010	2017		7	1090
Cardiac & Vascular	11	2005	2017		12	1091
Cardiac & Vascular	11	2006	2017		11	1092
Cardiac & Vascular	11	2004	2017		13	1093
Cardiac & Vascular	11	2010	2017		7	1094
Cardiac & Vascular	11	2003	2017	62	14	1095
Cardiac & Vascular	11	2014	2017		3	1096
Cardiac & Vascular	11	2012	2017		5	1097
Cardiac & Vascular	11	2013	2017		4	1098
Cardiac & Vascular	11	2013	2017		4	1099
Cardiac & Vascular	11	2013	2017		4	1100
Cardiac & Vascular	11	1998	2017		19	1101
Cardiac & Vascular	11	1998	2017		19	1102
Cardiac & Vascular	11	1992	2017		25	1103
Cardiac & Vascular	11	2011	2017		6	1104
Cardiac & Vascular	11	2001	2017		16	1105
Cardiac & Vascular	11	2005	2017		12	1106
Cardiac & Vascular	11	1998	2017		19	1107
Cardiac & Vascular	11	2002	2017		15	1108
Cardiac & Vascular	11	2003	2017		14	1109
Cardiac & Vascular	11	2004	2017	77	13	1110
Cardiac & Vascular	11	1997	2017		20	1111
Cardiac & Vascular	11	1999	2017		18	1112
Cardiac & Vascular	11	2007	2017		10	1113
Cardiac & Vascular	11	2013	2017		4	1114
Cardiac & Vascular	11	2013	2017		4	1115
Cardiac & Vascular	11	2013	2017		4	1116
Cardiac & Vascular	11	2014	2017		3	1117
Cardiac & Vascular	11	2003	2017		14	1118
Cardiac & Vascular	11	2015	2017		2	1119
Cardiac & Vascular	11	2015	2017		2	1120
Cardiac & Vascular	11	2014	2017		3	1121
Cardiac & Vascular	11	2014	2017		3	1122
Cardiac & Vascular	11	1996	2017		21	1123
Cardiac & Vascular	11	2004	2017	91	13	1124
Cardiac & Vascular	11	2010	2017		7	1125
Cardiac & Vascular	11	2011	2017		6	1126
Cardiac & Vascular	11	2014	2017		3	1127
Cardiac & Vascular	11	2014	2017		3	1128
Cardiac & Vascular	11	2013	2017		4	1129
Cardiac & Vascular	11	2013	2017		4	1130
Cardiac & Vascular	11	2009	2017		8	1131
Cardiac & Vascular	11	2009	2017		8	1132
Cardiac & Vascular	11	1998	2017		19	1133
Cardiac & Vascular	11	2005	2017		12	1134
Cardiac & Vascular	11	2008	2017		9	1135
Cardiac & Vascular	11	1996	2017		21	1136
Cardiac & Vascular	11	2004	2017	104	13	1137
Cardiac & Vascular	11	2005	2017		12	1138
Cardiac & Vascular	11	1999	2017		18	1139
Cardiac & Vascular	11	2006	2017		11	1140
Cardiac & Vascular	11	2012	2017		5	1141
Cardiac & Vascular	11	1989	2017		28	1142
Cardiac & Vascular	11	1984	2017		33	1143
Cardiac & Vascular	11	2014	2017		3	1144
Cardiac & Vascular	11	2011	2017		6	1145
Cardiac & Vascular	11	2004	2017		13	1146
Cardiac & Vascular	11	2005	2017		12	1147
Cardiac & Vascular	11	2015	2017		2	1148
Cardiac & Vascular	11	2013	2017		4	1149
Cardiac & Vascular	11	2013	2017		4	1150
Cardiac & Vascular	11	2000	2017		17	1151
Cardiac & Vascular	11	1999	2017		18	1152
Cardiac & Vascular	11	2001	2017		16	1153
Cardiac & Vascular	11	2002	2017	121	15	1154
Cardiac & Vascular	11	2012	2017		5	1155
Cardiac & Vascular	11	2013	2017		4	1156
Cardiac & Vascular	11	2014	2017		3	1157
Cardiac & Vascular	11	2012	2017		5	1158
Cardiac & Vascular	11	2010	2017		7	1159
Cardiac & Vascular	11	2012	2017		5	1160
Cardiac & Vascular	11	1969	2017		48	1161
Cardiac & Vascular	11	2014	2017		3	1162
Cardiac & Vascular	11	2001	2017		16	1163
Cardiac & Vascular	11	1994	2017		23	1164
Cardiac & Vascular	11	1997	2017		20	1165
Cardiac & Vascular	11	2006	2017		11	1166
Cardiac & Vascular	11	2009	2017	134	8	1167
Cardiac & Vascular	11	2009	2017		8	1168
Cardiac & Vascular	11	2011	2017		6	1169
Cardiac & Vascular	11	2011	2017		6	1170
Cardiac & Vascular	11	2013	2017		4	1171
Cardiac & Vascular	11	2015	2017		2	1172
Cardiac & Vascular	11	2012	2017		5	1173
Cardiac & Vascular	11	1995	2017		22	1174
Cardiac & Vascular	11	1990	2017		27	1175
Cardiac & Vascular	11	2017	2017		0	1176
Cardiac & Vascular	11	2012	2017		5	1177
Cardiac & Vascular	11	2012	2017		5	1178
Cardiac & Vascular	11	2015	2017		2	1179
Cardiac & Vascular	11	2015	2017		2	1180
Cardiac & Vascular	11	2005	2017		12	1181
Cardiac & Vascular	11	2005	2017	149	12	1182
Cardiac & Vascular	11	2002	2017		15	1183
Cardiac & Vascular	11	2013	2017		4	1184
Cardiac & Vascular	11	2010	2017		7	1185
Cardiac & Vascular	11	2014	2017		3	1186
Cardiac & Vascular	11	1995	2017		22	1187
Cardiac & Vascular	11	1993	2017		24	1188
Cardiac & Vascular	11	2011	2017	156	6	1189
Cardiac & Vascular	12	2012	2017	Complete	5	1190
Cardiac & Vascular	12	2006	2017		11	1191
Cardiac & Vascular	12	2015	2017		2	1192
Cardiac & Vascular	12	2015	2017		2	1193
Cardiac & Vascular	12	2007	2017		10	1194
Cardiac & Vascular	12	2015	2017		2	1195
Cardiac & Vascular	12	2010	2017		7	1196
Cardiac & Vascular	12	2005	2017		12	1197
Cardiac & Vascular	12	2006	2017		11	1198
Cardiac & Vascular	12	2009	2017		8	1199
Cardiac & Vascular	12	2010	2017		7	1200
Cardiac & Vascular	12	2004	2017	12	13	1201
Cardiac & Vascular	12	2014	2017		3	1202
Cardiac & Vascular	12	2007	2017		10	1203
Cardiac & Vascular	12	2006	2017		11	1204
Cardiac & Vascular	12	2014	2017		3	1205
Cardiac & Vascular	12	2013	2017		4	1206
Cardiac & Vascular	12	2013	2017		4	1207
Cardiac & Vascular	12	2010	2017		7	1208
Cardiac & Vascular	12	2014	2017		3	1209
Cardiac & Vascular	12	2009	2017	21	8	1210
Cardiac & Vascular	12	2014	2017		3	1211
Cardiac & Vascular	12	2011	2017		6	1212
Cardiac & Vascular	12	2014	2017		3	1213
Cardiac & Vascular	12	2013	2017		4	1214
Cardiac & Vascular	12	2014	2017		3	1215
Cardiac & Vascular	12	2015	2017		2	1216
Cardiac & Vascular	12	2005	2017		12	1217
Cardiac & Vascular	12	2011	2017		6	1218
Cardiac & Vascular	12	1996	2017		21	1219
Cardiac & Vascular	12	2006	2017		11	1220
Cardiac & Vascular	12	2015	2017		2	1221
Cardiac & Vascular	12	2014	2017		3	1222
Cardiac & Vascular	12	2004	2017	34	13	1223
Cardiac & Vascular	12	2004	2017		13	1224
Cardiac & Vascular	12	2007	2017		10	1225
Cardiac & Vascular	12	1997	2017		20	1226
Cardiac & Vascular	12	2012	2017		5	1227
Cardiac & Vascular	12	2011	2017		6	1228
Cardiac & Vascular	12	1999	2017		18	1229
Cardiac & Vascular	12	2007	2017		10	1230
Cardiac & Vascular	12	2009	2017		8	1231
Cardiac & Vascular	12	2007	2017		10	1232
Cardiac & Vascular	12	2014	2017		3	1233
Cardiac & Vascular	12	1992	2017		25	1234
Cardiac & Vascular	12	2015	2017		2	1235
Cardiac & Vascular	12	2013	2017		4	1236
Cardiac & Vascular	12	2005	2017		12	1237
Cardiac & Vascular	12	2007	2017		10	1238
Cardiac & Vascular	12	2002	2017		15	1239
Cardiac & Vascular	12	2006	2017	51	11	1240
Cardiac & Vascular	12	2005	2017		12	1241
Cardiac & Vascular	12	2004	2017		13	1242
Cardiac & Vascular	12	2005	2017		12	1243
Cardiac & Vascular	12	2006	2017		11	1244
Cardiac & Vascular	12	1994	2017		23	1245
Cardiac & Vascular	12	2007	2017		10	1246
Cardiac & Vascular	12	1999	2017		18	1247
Cardiac & Vascular	12	2007	2017		10	1248
Cardiac & Vascular	12	2014	2017		3	1249
Cardiac & Vascular	12	1991	2017		26	1250
Cardiac & Vascular	12	2007	2017		10	1251
Cardiac & Vascular	12	2007	2017		10	1252
Cardiac & Vascular	12	2013	2017	64	4	1253
Cardiac & Vascular	12	2003	2017		14	1254
Cardiac & Vascular	12	1987	2017		30	1255
Cardiac & Vascular	12	1987	2017		30	1256
Cardiac & Vascular	12	1999	2017		18	1257
Cardiac & Vascular	12	2013	2017		4	1258
Cardiac & Vascular	12	1995	2017		22	1259
Cardiac & Vascular	12	1996	2017		21	1260
Cardiac & Vascular	12	1996	2017		21	1261
Cardiac & Vascular	12	1995	2017		22	1262
Cardiac & Vascular	12	2004	2017		13	1263
Cardiac & Vascular	12	2003	2017		14	1264
Cardiac & Vascular	12	2004	2017		13	1265
Cardiac & Vascular	12	2008	2017	77	9	1266
Cardiac & Vascular	12	2008	2017		9	1267
Cardiac & Vascular	12	2008	2017		9	1268
Cardiac & Vascular	12	2004	2017		13	1269
Cardiac & Vascular	12	2004	2017		13	1270
Cardiac & Vascular	12	2006	2017		11	1271
Cardiac & Vascular	12	2013	2017		4	1272
Cardiac & Vascular	12	2007	2017		10	1273
Cardiac & Vascular	12	2007	2017		10	1274
Cardiac & Vascular	12	2007	2017		10	1275
Cardiac & Vascular	12	2009	2017	87	8	1276
Cardiac & Vascular	12	2011	2017		6	1277
Cardiac & Vascular	12	2011	2017		6	1278
Cardiac & Vascular	12	2012	2017		5	1279
Cardiac & Vascular	12	2009	2017		8	1280
Cardiac & Vascular	12	2007	2017		10	1281
Cardiac & Vascular	12	2015	2017		2	1282
Cardiac & Vascular	12	2015	2017		2	1283
Cardiac & Vascular	12	2011	2017		6	1284
Cardiac & Vascular	12	2013	2017		4	1285
Cardiac & Vascular	12	2007	2017		10	1286
Cardiac & Vascular	12	2011	2017		6	1287
Cardiac & Vascular	12	2010	2017		7	1288
Cardiac & Vascular	12	2005	2017		12	1289
Cardiac & Vascular	12	2010	2017		7	1290
Cardiac & Vascular	12	2010	2017		7	1291
Cardiac & Vascular	12	2015	2017	103	2	1292
Cardiac & Vascular	12	2009	2017		8	1293
Cardiac & Vascular	12	2011	2017		6	1294
Cardiac & Vascular	12	2012	2017		5	1295
Cardiac & Vascular	12	2010	2017		7	1296
Cardiac & Vascular	12	2012	2017		5	1297
Cardiac & Vascular	12	2009	2017		8	1298
Cardiac & Vascular	12	2010	2017		7	1299
Cardiac & Vascular	12	2012	2017		5	1300
Cardiac & Vascular	12	2015	2017		2	1301
Cardiac & Vascular	12	2010	2017		7	1302
Cardiac & Vascular	12	2009	2017		8	1303
Cardiac & Vascular	12	2010	2017	115	7	1304
Cardiac & Vascular	12	2015	2017		2	1305
Cardiac & Vascular	12	2010	2017		7	1306
Cardiac & Vascular	12	2015	2017		2	1307
Cardiac & Vascular	12	2014	2017		3	1308
Cardiac & Vascular	12	2013	2017		4	1309
Cardiac & Vascular	12	2009	2017		8	1310
Cardiac & Vascular	12	2009	2017	122	8	1311
Cardiac & Vascular	13	2014	2017	Complete	3	1312
Cardiac & Vascular	13	2007	2017	2	10	1313
Cardiac & Vascular	13	2008	2017		9	1314
Cardiac & Vascular	13	2009	2017		8	1315
Cardiac & Vascular	13	2013	2017		4	1316
Cardiac & Vascular	13	2015	2017		2	1317
Cardiac & Vascular	13	2013	2017		4	1318
Cardiac & Vascular	13	2015	2017		2	1319
Cardiac & Vascular	13	2009	2017		8	1320
Cardiac & Vascular	13	2013	2017		4	1321
Cardiac & Vascular	13	2011	2017		6	1322
Cardiac & Vascular	13	2006	2017		11	1323
Cardiac & Vascular	13	2014	2017		3	1324
Cardiac & Vascular	13	2012	2017		5	1325
Cardiac & Vascular	13	2000	2017		17	1326
Cardiac & Vascular	13	1967	2017	14	50	1327
Cardiac & Vascular	13	2000	2017		17	1328
Cardiac & Vascular	13	2000	2017		17	1329
Cardiac & Vascular	13	2013	2017		4	1330
Cardiac & Vascular	13	2005	2017		12	1331
Cardiac & Vascular	13	2013	2017		4	1332
Cardiac & Vascular	13	2013	2017		4	1333
Cardiac & Vascular	13	2007	2017		10	1334
Cardiac & Vascular	13	2009	2017		8	1335
Cardiac & Vascular	13	1985	2017		32	1336
Cardiac & Vascular	13	2001	2017		16	1337
Cardiac & Vascular	13	1989	2017		28	1338
Cardiac & Vascular	13	1994	2017		23	1339
Cardiac & Vascular	13	2006	2017	27	11	1340
Cardiac & Vascular	13	2015	2017		2	1341
Cardiac & Vascular	13	2013	2017		4	1342
Cardiac & Vascular	13	2013	2017		4	1343
Cardiac & Vascular	13	2012	2017		5	1344
Cardiac & Vascular	13	2015	2017		2	1345
Cardiac & Vascular	13	2009	2017		8	1346
Cardiac & Vascular	13	2014	2017		3	1347
Cardiac & Vascular	13	2003	2017		14	1348
Cardiac & Vascular	13	1990	2017		27	1349
Cardiac & Vascular	13	1988	2017		29	1350
Cardiac & Vascular	13	2008	2017		9	1351
Cardiac & Vascular	13	2004	2017		13	1352
Cardiac & Vascular	13	2005	2017		12	1353
Cardiac & Vascular	13	1992	2017	41	25	1354
Cardiac & Vascular	13	1989	2017		28	1355
Cardiac & Vascular	13	2011	2017		6	1356
Cardiac & Vascular	13	2000	2017		17	1357
Cardiac & Vascular	13	2011	2017		6	1358
Cardiac & Vascular	13	2013	2017		4	1359
Cardiac & Vascular	13	1997	2017		20	1360
Cardiac & Vascular	13	1999	2017		18	1361
Cardiac & Vascular	13	1988	2017		29	1362
Cardiac & Vascular	13	2005	2017		12	1363
Cardiac & Vascular	13	2005	2017		12	1364
Cardiac & Vascular	13	2008	2017	52	9	1365
Cardiac & Vascular	13	2005	2017		12	1366
Cardiac & Vascular	13	2006	2017		11	1367
Cardiac & Vascular	13	1999	2017		18	1368
Cardiac & Vascular	13	2001	2017		16	1369
Cardiac & Vascular	13	2002	2017		15	1370
Cardiac & Vascular	13	2001	2017		16	1371
Cardiac & Vascular	13	2005	2017		12	1372
Cardiac & Vascular	13	2008	2017		9	1373
Cardiac & Vascular	13	2007	2017		10	1374
Cardiac & Vascular	13	2005	2017		12	1375
Cardiac & Vascular	13	2005	2017	63	12	1376
Cardiac & Vascular	13	2001	2017		16	1377
Cardiac & Vascular	13	2005	2017		12	1378
Cardiac & Vascular	13	1999	2017		18	1379
Cardiac & Vascular	13	2004	2017		13	1380
Cardiac & Vascular	13	1999	2017		18	1381
Cardiac & Vascular	13	2006	2017		11	1382
Cardiac & Vascular	13	2006	2017		11	1383
Cardiac & Vascular	13	2014	2017		3	1384
Cardiac & Vascular	13	2000	2017		17	1385
Cardiac & Vascular	13	2001	2017		16	1386
Cardiac & Vascular	13	2005	2017		12	1387
Cardiac & Vascular	13	2009	2017	75	8	1388
Cardiac & Vascular	13	2008	2017		9	1389
Cardiac & Vascular	13	2015	2017		2	1390
Cardiac & Vascular	13	2009	2017		8	1391
Cardiac & Vascular	13	2011	2017		6	1392
Cardiac & Vascular	13	2015	2017		2	1393
Cardiac & Vascular	13	2001	2017		16	1394
Cardiac & Vascular	13	2003	2017		14	1395
Cardiac & Vascular	13	2002	2017		15	1396
Cardiac & Vascular	13	2013	2017		4	1397
Cardiac & Vascular	13	2008	2017	85	9	1398
Cardiac & Vascular	13	2014	2017		3	1399
Cardiac & Vascular	13	2013	2017		4	1400
Cardiac & Vascular	13	2014	2017		3	1401
Cardiac & Vascular	13	2011	2017		6	1402
Cardiac & Vascular	13	2001	2017		16	1403
Cardiac & Vascular	13	2004	2017		13	1404
Cardiac & Vascular	13	2015	2017		2	1405
Cardiac & Vascular	13	1996	2017		21	1406
Cardiac & Vascular	13	2015	2017		2	1407
Cardiac & Vascular	13	2014	2017		3	1408
Cardiac & Vascular	13	2012	2017		5	1409
Cardiac & Vascular	13	2015	2017		2	1410
Cardiac & Vascular	13	2013	2017	98	4	1411
Cardiac & Vascular	13	2010	2017		7	1412
Cardiac & Vascular	13	2015	2017		2	1413
Cardiac & Vascular	13	2009	2017		8	1414
Cardiac & Vascular	13	2014	2017		3	1415
Cardiac & Vascular	13	2014	2017		3	1416
Cardiac & Vascular	13	2015	2017		2	1417
Cardiac & Vascular	14	2013	2017	Complete	4	1418
Cardiac & Vascular	14	2010	2017		7	1419
Cardiac & Vascular	14	2012	2017	3	5	1420
Cardiac & Vascular	14	2001	2017		16	1421
Cardiac & Vascular	14	2016	2017		1	1422
Cardiac & Vascular	14	2017	2017		0	1423
Cardiac & Vascular	14	2015	2017		2	1424
Cardiac & Vascular	14	2011	2017		6	1425
Cardiac & Vascular	14	2011	2017		6	1426
Cardiac & Vascular	14	2002	2017		15	1427
Cardiac & Vascular	14	2002	2017		15	1428
Cardiac & Vascular	14	2003	2017		14	1429
Cardiac & Vascular	14	1993	2017		24	1430
Cardiac & Vascular	14	1999	2017		18	1431
Cardiac & Vascular	14	1997	2017		20	1432
Cardiac & Vascular	14	2003	2017		14	1433
Cardiac & Vascular	14	2002	2017		15	1434
Cardiac & Vascular	14	2000	2017		17	1435
Cardiac & Vascular	14	2002	2017		15	1436
Cardiac & Vascular	14	2000	2017	20	17	1437
Cardiac & Vascular	14	2009	2017		8	1438
Cardiac & Vascular	14	2002	2017		15	1439
Cardiac & Vascular	14	2001	2017		16	1440
Cardiac & Vascular	14	2002	2017		15	1441
Cardiac & Vascular	14	1998	2017		19	1442
Cardiac & Vascular	14	1998	2017		19	1443
Cardiac & Vascular	14	2002	2017		15	1444
Cardiac & Vascular	14	2002	2017		15	1445
Cardiac & Vascular	14	2000	2017		17	1446
Cardiac & Vascular	14	2002	2017		15	1447
Cardiac & Vascular	14	2003	2017		14	1448
Cardiac & Vascular	14	2000	2017		17	1449
Cardiac & Vascular	14	2004	2017		13	1450
Cardiac & Vascular	14	2007	2017		10	1451
Cardiac & Vascular	14	2007	2017		10	1452
Cardiac & Vascular	14	2005	2017		12	1453
Cardiac & Vascular	14	2002	2017	37	15	1454
Cardiac & Vascular	14	2002	2017		15	1455
Cardiac & Vascular	14	2005	2017		12	1456
Cardiac & Vascular	14	2007	2017		10	1457
Cardiac & Vascular	14	1997	2017		20	1458
Cardiac & Vascular	14	1998	2017		19	1459
Cardiac & Vascular	14	2002	2017		15	1460
Cardiac & Vascular	14	2000	2017		17	1461
Cardiac & Vascular	14	1999	2017		18	1462
Cardiac & Vascular	14	2001	2017		16	1463
Cardiac & Vascular	14	2003	2017		14	1464
Cardiac & Vascular	14	1995	2017		22	1465
Cardiac & Vascular	14	1995	2017		22	1466
Cardiac & Vascular	14	1997	2017		20	1467
Cardiac & Vascular	14	2000	2017	51	17	1468
Cardiac & Vascular	14	1994	2017		23	1469
Cardiac & Vascular	14	1996	2017		21	1470
Cardiac & Vascular	14	2000	2017		17	1471
Cardiac & Vascular	14	2009	2017		8	1472
Cardiac & Vascular	14	2011	2017		6	1473
Cardiac & Vascular	14	2011	2017		6	1474
Cardiac & Vascular	14	2012	2017		5	1475
Cardiac & Vascular	14	2013	2017		4	1476
Cardiac & Vascular	14	2005	2017		12	1477
Cardiac & Vascular	14	2002	2017		15	1478
Cardiac & Vascular	14	2000	2017		17	1479
Cardiac & Vascular	14	1999	2017		18	1480
Cardiac & Vascular	14	1999	2017		18	1481
Cardiac & Vascular	14	2003	2017		14	1482
Cardiac & Vascular	14	2002	2017		15	1483
Cardiac & Vascular	14	2003	2017	67	14	1484
Cardiac & Vascular	14	1996	2017		21	1485
Cardiac & Vascular	14	1995	2017		22	1486
Cardiac & Vascular	14	1986	2017		31	1487
Cardiac & Vascular	14	2004	2017		13	1488
Cardiac & Vascular	14	1996	2017		21	1489
Cardiac & Vascular	14	1997	2017		20	1490
Cardiac & Vascular	14	2008	2017		9	1491
Cardiac & Vascular	14	2009	2017		8	1492
Cardiac & Vascular	14	2005	2017		12	1493
Cardiac & Vascular	14	2004	2017		13	1494
Cardiac & Vascular	14	2001	2017		16	1495
Cardiac & Vascular	14	2007	2017		10	1496
Cardiac & Vascular	14	2009	2017		8	1497
Cardiac & Vascular	14	2011	2017	81	6	1498
Cardiac & Vascular	14	2005	2017		12	1499
Cardiac & Vascular	14	2001	2017		16	1500
Cardiac & Vascular	14	2012	2017		5	1501
Cardiac & Vascular	14	2008	2017		9	1502
Cardiac & Vascular	14	2010	2017		7	1503
Cardiac & Vascular	14	2014	2017		3	1504
Cardiac & Vascular	14	2013	2017		4	1505
Cardiac & Vascular	14	2008	2017		9	1506
Cardiac & Vascular	14	2010	2017		7	1507
Cardiac & Vascular	14	2011	2017		6	1508
Cardiac & Vascular	14	2006	2017	92	11	1509
Cardiac & Vascular	14	1998	2017		19	1510
Cardiac & Vascular	14	2000	2017		17	1511
Cardiac & Vascular	14	1996	2017		21	1512
Cardiac & Vascular	14	1998	2017		19	1513
Cardiac & Vascular	14	2003	2017		14	1514
Cardiac & Vascular	14	2013	2017		4	1515
Cardiac & Vascular	14	2009	2017		8	1516
Cardiac & Vascular	14	1994	2017		23	1517
Cardiac & Vascular	14	2001	2017		16	1518
Cardiac & Vascular	14	1979	2017		38	1519
Cardiac & Vascular	14	1979	2017		38	1520
Cardiac & Vascular	14	1986	2017		31	1521
Cardiac & Vascular	14	1987	2017		30	1522
Cardiac & Vascular	14	1995	2017		22	1523
Cardiac & Vascular	14	1991	2017		26	1524
Cardiac & Vascular	14	1994	2017	108	23	1525
Cardiac & Vascular	14	2010	2017		7	1526
Cardiac & Vascular	14	2011	2017		6	1527
Cardiac & Vascular	14	2010	2017		7	1528
Cardiac & Vascular	14	1976	2017		41	1529
Cardiac & Vascular	14	1981	2017		36	1530
Cardiac & Vascular	14	1981	2017		36	1531
Cardiac & Vascular	14	1994	2017		23	1532
Cardiac & Vascular	14	2000	2017		17	1533
Cardiac & Vascular	14	1984	2017		33	1534
Cardiac & Vascular	14	2003	2017		14	1535
Cardiac & Vascular	14	2006	2017		11	1536
Cardiac & Vascular	14	2007	2017		10	1537
Cardiac & Vascular	14	2006	2017		11	1538
Cardiac & Vascular	14	2009	2017		8	1539
Cardiac & Vascular	14	2017	2017	123	0	1540
Cardiac & Vascular	14	1974	2017		43	1541
Cardiac & Vascular	14	1976	2017		41	1542
Cardiac & Vascular	14	1974	2017		43	1543
Cardiac & Vascular	14	1992	2017		25	1544
Cardiac & Vascular	14	1996	2017		21	1545
Cardiac & Vascular	14	1996	2017		21	1546
Cardiac & Vascular	14	1996	2017		21	1547
Cardiac & Vascular	14	2001	2017		16	1548
Cardiac & Vascular	14	2005	2017		12	1549
Cardiac & Vascular	14	1997	2017		20	1550
Cardiac & Vascular	14	2000	2017		17	1551
Cardiac & Vascular	14	1995	2017		22	1552
Cardiac & Vascular	14	1991	2017		26	1553
Cardiac & Vascular	14	1998	2017		19	1554
Cardiac & Vascular	14	1987	2017	138	30	1555
Cardiac & Vascular	14	1992	2017		25	1556
Cardiac & Vascular	14	1991	2017		26	1557
Cardiac & Vascular	14	1998	2017		19	1558
Cardiac & Vascular	14	1999	2017		18	1559
Cardiac & Vascular	14	1998	2017		19	1560
Cardiac & Vascular	14	2001	2017		16	1561
Cardiac & Vascular	14	2002	2017		15	1562
Cardiac & Vascular	14	1999	2017		18	1563
Cardiac & Vascular	14	1999	2017		18	1564
Cardiac & Vascular	14	1995	2017		22	1565
Cardiac & Vascular	14	1997	2017		20	1566
Cardiac & Vascular	14	2000	2017		17	1567
Cardiac & Vascular	14	1999	2017	151	18	1568
Cardiac & Vascular	14	2001	2017		16	1569
Cardiac & Vascular	14	2005	2017		12	1570
Cardiac & Vascular	14	2003	2017		14	1571
Cardiac & Vascular	14	2003	2017		14	1572
Cardiac & Vascular	14	2003	2017		14	1573
Cardiac & Vascular	14	2003	2017		14	1574
Cardiac & Vascular	14	2009	2017		8	1575
Cardiac & Vascular	14	1999	2017		18	1576
Cardiac & Vascular	14	2006	2017		11	1577
Cardiac & Vascular	14	1995	2017		22	1578
Cardiac & Vascular	14	2001	2017		16	1579
Cardiac & Vascular	14	2003	2017		14	1580
Cardiac & Vascular	14	2004	2017		13	1581
Cardiac & Vascular	14	2004	2017	165	13	1582
Cardiac & Vascular	14	2005	2017		12	1583
Cardiac & Vascular	14	1998	2017		19	1584
Cardiac & Vascular	14	1996	2017		21	1585
Cardiac & Vascular	14	1997	2017		20	1586
Cardiac & Vascular	14	2003	2017		14	1587
Cardiac & Vascular	14	2002	2017		15	1588
Cardiac & Vascular	14	2002	2017		15	1589
Cardiac & Vascular	14	1998	2017		19	1590
Cardiac & Vascular	14	1998	2017		19	1591
Cardiac & Vascular	14	2001	2017		16	1592
Cardiac & Vascular	14	1997	2017		20	1593
Cardiac & Vascular	14	1998	2017		19	1594
Cardiac & Vascular	14	1998	2017		19	1595
Cardiac & Vascular	14	1997	2017		20	1596
Cardiac & Vascular	14	2004	2017		13	1597
Cardiac & Vascular	14	2005	2017	181	12	1598
Cardiac & Vascular	14	2001	2017		16	1599
Cardiac & Vascular	14	2003	2017		14	1600
Cardiac & Vascular	14	1993	2017		24	1601
Cardiac & Vascular	14	1999	2017		18	1602
Cardiac & Vascular	14	1994	2017		23	1603
Cardiac & Vascular	14	1999	2017		18	1604
Cardiac & Vascular	14	1989	2017		28	1605
Cardiac & Vascular	14	1998	2017		19	1606
Cardiac & Vascular	14	1996	2017		21	1607
Cardiac & Vascular	14	1996	2017		21	1608
Cardiac & Vascular	14	1996	2017		21	1609
Cardiac & Vascular	14	1996	2017		21	1610
Cardiac & Vascular	14	1997	2017		20	1611
Cardiac & Vascular	14	1999	2017		18	1612
Cardiac & Vascular	14	1997	2017	196	20	1613
Cardiac & Vascular	14	2003	2017		14	1614
Cardiac & Vascular	14	2000	2017		17	1615
Cardiac & Vascular	14	2001	2017		16	1616
Cardiac & Vascular	14	2001	2017		16	1617
Cardiac & Vascular	14	1999	2017		18	1618
Cardiac & Vascular	14	2003	2017		14	1619
Cardiac & Vascular	14	2011	2017		6	1620
Cardiac & Vascular	14	1982	2017		35	1621
Cardiac & Vascular	14	1990	2017		27	1622
Cardiac & Vascular	14	1991	2017		26	1623
Cardiac & Vascular	14	1993	2017		24	1624
Cardiac & Vascular	14	1993	2017		24	1625
Cardiac & Vascular	14	1997	2017		20	1626
Cardiac & Vascular	14	2005	2017		12	1627
Cardiac & Vascular	14	2005	2017	211	12	1628
Cardiac & Vascular	14	1992	2017		25	1629
Cardiac & Vascular	14	2001	2017		16	1630
Cardiac & Vascular	14	1991	2017		26	1631
Cardiac & Vascular	14	1979	2017		38	1632
Cardiac & Vascular	14	1999	2017		18	1633
Cardiac & Vascular	14	1998	2017		19	1634
Cardiac & Vascular	14	2001	2017		16	1635
Cardiac & Vascular	14	2008	2017		9	1636
Cardiac & Vascular	14	2010	2017		7	1637
Cardiac & Vascular	14	1999	2017		18	1638
Cardiac & Vascular	14	1985	2017		32	1639
Cardiac & Vascular	14	1988	2017		29	1640
Cardiac & Vascular	14	1999	2017		18	1641
Cardiac & Vascular	14	2000	2017		17	1642
Cardiac & Vascular	14	1999	2017		18	1643
Cardiac & Vascular	14	2003	2017	227	14	1644
Cardiac & Vascular	14	1998	2017		19	1645
Cardiac & Vascular	14	1999	2017		18	1646
Cardiac & Vascular	14	1992	2017		25	1647
Cardiac & Vascular	14	1980	2017		37	1648
Cardiac & Vascular	14	1986	2017		31	1649
Cardiac & Vascular	14	1972	2017		45	1650
Cardiac & Vascular	14	1995	2017		22	1651
Cardiac & Vascular	14	1971	2017		46	1652
Cardiac & Vascular	14	1983	2017		34	1653
Cardiac & Vascular	14	1987	2017		30	1654
Cardiac & Vascular	14	1978	2017		39	1655
Cardiac & Vascular	14	1987	2017		30	1656
Cardiac & Vascular	14	1971	2017		46	1657
Cardiac & Vascular	14	1990	2017		27	1658
Cardiac & Vascular	14	1992	2017		25	1659
Cardiac & Vascular	14	1997	2017		20	1660
Cardiac & Vascular	14	1995	2017	244	22	1661
Cardiac & Vascular	14	1993	2017		24	1662
Cardiac & Vascular	14	1991	2017		26	1663
Cardiac & Vascular	14	1993	2017		24	1664
Cardiac & Vascular	14	1989	2017		28	1665
Cardiac & Vascular	14	2002	2017		15	1666
Cardiac & Vascular	14	1999	2017		18	1667
Cardiac & Vascular	14	2003	2017		14	1668
Cardiac & Vascular	14	2001	2017		16	1669
Cardiac & Vascular	14	2008	2017		9	1670
Cardiac & Vascular	14		2017	nl		1671
Cardiac & Vascular	14	2002	2017		15	1672
Cardiac & Vascular	14	2000	2017		17	1673
Cardiac & Vascular	14	1998	2017		19	1674
Cardiac & Vascular	14	1989	2017		28	1675
Cardiac & Vascular	14	2005	2017		12	1676
Cardiac & Vascular	14	2005	2017	260	12	1677
Cardiac & Vascular	14	2005	2017		12	1678
Cardiac & Vascular	14	2007	2017		10	1679
Cardiac & Vascular	14	2005	2017		12	1680
Cardiac & Vascular	14	2005	2017		12	1681
Cardiac & Vascular	14	2002	2017		15	1682
Cardiac & Vascular	14	2004	2017		13	1683
Cardiac & Vascular	14	2008	2017		9	1684
Cardiac & Vascular	14	2009	2017		8	1685
Cardiac & Vascular	14	2011	2017		6	1686
Cardiac & Vascular	14	1978	2017		39	1687
Cardiac & Vascular	14	1989	2017		28	1688
Cardiac & Vascular	14	1989	2017	272	28	1689
Cardiac & Vascular	14	1991	2017		26	1690
Cardiac & Vascular	14	2002	2017		15	1691
Cardiac & Vascular	14	2003	2017		14	1692
Cardiac & Vascular	14	2001	2017		16	1693
Cardiac & Vascular	14	1998	2017		19	1694
Cardiac & Vascular	14	1998	2017		19	1695
Cardiac & Vascular	14	1987	2017		30	1696
Cardiac & Vascular	14	1996	2017		21	1697
Cardiac & Vascular	14	1998	2017		19	1698
Cardiac & Vascular	14	2015	2017		2	1699
Cardiac & Vascular	14	1989	2017		28	1700
Cardiac & Vascular	14	1989	2017		28	1701
Cardiac & Vascular	14	1994	2017	285	23	1702
Cardiac & Vascular	14	1995	2017		22	1703
Cardiac & Vascular	14	1996	2017		21	1704
Cardiac & Vascular	14	1996	2017		21	1705
Cardiac & Vascular	14	2002	2017		15	1706
Cardiac & Vascular	14	2005	2017		12	1707
Cardiac & Vascular	14	2005	2017		12	1708
Cardiac & Vascular	14	2007	2017		10	1709
Cardiac & Vascular	14	2003	2017		14	1710
Cardiac & Vascular	14	2009	2017		8	1711
Cardiac & Vascular	14	2010	2017		7	1712
Cardiac & Vascular	14	2000	2017		17	1713
Cardiac & Vascular	14	2004	2017		13	1714
Cardiac & Vascular	14	2006	2017		11	1715
Cardiac & Vascular	14	2007	2017	299	10	1716
Cardiac & Vascular	14	2008	2017		9	1717
Cardiac & Vascular	14	2005	2017		12	1718
Cardiac & Vascular	14	2014	2017		3	1719
Cardiac & Vascular	14	2015	2017		2	1720
Cardiac & Vascular	14	2002	2017		15	1721
Cardiac & Vascular	14	2000	2017		17	1722
Cardiac & Vascular	14	2003	2017		14	1723
Cardiac & Vascular	14	2002	2017		15	1724
Cardiac & Vascular	14	2008	2017		9	1725
Cardiac & Vascular	14	2001	2017		16	1726
Cardiac & Vascular	14	1999	2017		18	1727
Cardiac & Vascular	14	1992	2017		25	1728
Cardiac & Vascular	14	1992	2017		25	1729
Cardiac & Vascular	14	1993	2017		24	1730
Cardiac & Vascular	14	1995	2017	314	22	1731
Cardiac & Vascular	14	1993	2017		24	1732
Cardiac & Vascular	14	2009	2017		8	1733
Cardiac & Vascular	14	1982	2017		35	1734
Cardiac & Vascular	14	1993	2017		24	1735
Cardiac & Vascular	14	1989	2017		28	1736
Cardiac & Vascular	14	1983	2017		34	1737
Cardiac & Vascular	14	1982	2017		35	1738
Cardiac & Vascular	14	1982	2017		35	1739
Cardiac & Vascular	14	1982	2017		35	1740
Cardiac & Vascular	14	1993	2017		24	1741
Cardiac & Vascular	14	1993	2017		24	1742
Cardiac & Vascular	14	1995	2017		22	1743
Cardiac & Vascular	14	2003	2017		14	1744
Cardiac & Vascular	14	2008	2017		9	1745
Cardiac & Vascular	14	1999	2017	329	18	1746
Cardiac & Vascular	14	2009	2017	330	8	1747
Cardiac & Vascular	14	2004	2017		13	1748
Cardiac & Vascular	14	1997	2017		20	1749
Cardiac & Vascular	14	1990	2017		27	1750
Cardiac & Vascular	14	2006	2017	334	11	1751
Cardiac & Vascular	15	2011	2017	Complete	6	1752
Cardiac & Vascular	15	2011	2017		6	1753
Cardiac & Vascular	15	2013	2017		4	1754
Cardiac & Vascular	15	2009	2017		8	1755
Cardiac & Vascular	15	2004	2017		13	1756
Cardiac & Vascular	15	1991	2017		26	1757
Cardiac & Vascular	15	1987	2017		30	1758
Cardiac & Vascular	15	2014	2017		3	1759
Cardiac & Vascular	15	1990	2017		27	1760
Cardiac & Vascular	15	1993	2017	9	24	1761
Cardiac & Vascular	15	1985	2017		32	1762
Cardiac & Vascular	15	1999	2017		18	1763
Cardiac & Vascular	15	1997	2017		20	1764
Cardiac & Vascular	15	1995	2017		22	1765
Cardiac & Vascular	15	1983	2017		34	1766
Cardiac & Vascular	15	2013	2017		4	1767
Cardiac & Vascular	15	1998	2017		19	1768
Cardiac & Vascular	15	1979	2017		38	1769
Cardiac & Vascular	15	1986	2017		31	1770
Cardiac & Vascular	15	1987	2017		30	1771
Cardiac & Vascular	15	2000	2017		17	1772
Cardiac & Vascular	15	1991	2017		26	1773
Cardiac & Vascular	15	1992	2017		25	1774
Cardiac & Vascular	15	1990	2017		27	1775
Cardiac & Vascular	15	2010	2017		7	1776
Cardiac & Vascular	15	2011	2017	25	6	1777
Cardiac & Vascular	15	2002	2017		15	1778
Cardiac & Vascular	15	2002	2017		15	1779
Cardiac & Vascular	15	2003	2017		14	1780
Cardiac & Vascular	15	2004	2017		13	1781
Cardiac & Vascular	15	2003	2017		14	1782
Cardiac & Vascular	15	2008	2017		9	1783
Cardiac & Vascular	15	1986	2017		31	1784
Cardiac & Vascular	15	1966	2017		51	1785
Cardiac & Vascular	15	1969	2017		48	1786
Cardiac & Vascular	15	2001	2017		16	1787
Cardiac & Vascular	15	1999	2017		18	1788
Cardiac & Vascular	15	1992	2017		25	1789
Cardiac & Vascular	15	1998	2017		19	1790
Cardiac & Vascular	15	2000	2017		17	1791
Cardiac & Vascular	15	1996	2017	40	21	1792
Cardiac & Vascular	15	1996	2017		21	1793
Cardiac & Vascular	15	1996	2017		21	1794
Cardiac & Vascular	15	1996	2017		21	1795
Cardiac & Vascular	15	1997	2017		20	1796
Cardiac & Vascular	15	1997	2017		20	1797
Cardiac & Vascular	15	1996	2017		21	1798
Cardiac & Vascular	15	1992	2017		25	1799
Cardiac & Vascular	15	1988	2017		29	1800
Cardiac & Vascular	15	1999	2017		18	1801
Cardiac & Vascular	15	1989	2017		28	1802
Cardiac & Vascular	15	1991	2017		26	1803
Cardiac & Vascular	15	1991	2017		26	1804
Cardiac & Vascular	15	1989	2017		28	1805
Cardiac & Vascular	15	1991	2017	55	26	1806
Cardiac & Vascular	15	2007	2017		10	1807
Cardiac & Vascular	15	1996	2017		21	1808
Cardiac & Vascular	15	1996	2017		21	1809
Cardiac & Vascular	15	1999	2017		18	1810
Cardiac & Vascular	15	2000	2017		17	1811
Cardiac & Vascular	15	2008	2017		9	1812
Cardiac & Vascular	15	1999	2017		18	1813
Cardiac & Vascular	15	1997	2017		20	1814
Cardiac & Vascular	15	2000	2017		17	1815
Cardiac & Vascular	15	1992	2017		25	1816
Cardiac & Vascular	15	1998	2017		19	1817
Cardiac & Vascular	15	2000	2017		17	1818
Cardiac & Vascular	15	1999	2017	68	18	1819
Cardiac & Vascular	15	2000	2017		17	1820
Cardiac & Vascular	15	2007	2017		10	1821
Cardiac & Vascular	15	2009	2017		8	1822
Cardiac & Vascular	15	2008	2017		9	1823
Cardiac & Vascular	15	2011	2017		6	1824
Cardiac & Vascular	15	2010	2017		7	1825
Cardiac & Vascular	15	2010	2017		7	1826
Cardiac & Vascular	15	1997	2017		20	1827
Cardiac & Vascular	15	1989	2017		28	1828
Cardiac & Vascular	15	1990	2017		27	1829
Cardiac & Vascular	15	1991	2017		26	1830
Cardiac & Vascular	15	1994	2017		23	1831
Cardiac & Vascular	15	2011	2017		6	1832
Cardiac & Vascular	15	2011	2017		6	1833
Cardiac & Vascular	15	2013	2017		4	1834
Cardiac & Vascular	15	2011	2017	85	6	1835
Cardiac & Vascular	15	2010	2017		7	1836
Cardiac & Vascular	15	2010	2017		7	1837
Cardiac & Vascular	15	2013	2017		4	1838
Cardiac & Vascular	15	2013	2017		4	1839
Cardiac & Vascular	15	2014	2017		3	1840
Cardiac & Vascular	15	1997	2017		20	1841
Cardiac & Vascular	15	1991	2017		26	1842
Cardiac & Vascular	15	1991	2017		26	1843
Cardiac & Vascular	15	1989	2017		28	1844
Cardiac & Vascular	15	1977	2017		40	1845
Cardiac & Vascular	15	2005	2017		12	1846
Cardiac & Vascular	15	1982	2017		35	1847
Cardiac & Vascular	15	1992	2017		25	1848
Cardiac & Vascular	15	2010	2017		7	1849
Cardiac & Vascular	15	2008	2017	100	9	1850
Cardiac & Vascular	15	2012	2017		5	1851
Cardiac & Vascular	15	2012	2017		5	1852
Cardiac & Vascular	15	2014	2017		3	1853
Cardiac & Vascular	15	2008	2017		9	1854
Cardiac & Vascular	15	2013	2017		4	1855
Cardiac & Vascular	15	1991	2017		26	1856
Cardiac & Vascular	15	1992	2017		25	1857
Cardiac & Vascular	15	1997	2017		20	1858
Cardiac & Vascular	15	1999	2017		18	1859
Cardiac & Vascular	15	1995	2017		22	1860
Cardiac & Vascular	15	1986	2017		31	1861
Cardiac & Vascular	15	2005	2017		12	1862
Cardiac & Vascular	15	2013	2017		4	1863
Cardiac & Vascular	15	1997	2017	114	20	1864
Cardiac & Vascular	15	1997	2017		20	1865
Cardiac & Vascular	15	1996	2017		21	1866
Cardiac & Vascular	15	1999	2017		18	1867
Cardiac & Vascular	15	1999	2017		18	1868
Cardiac & Vascular	15	2001	2017		16	1869
Cardiac & Vascular	15	2006	2017		11	1870
Cardiac & Vascular	15	2011	2017		6	1871
Cardiac & Vascular	15	2004	2017		13	1872
Cardiac & Vascular	15	2011	2017		6	1873
Cardiac & Vascular	15	2013	2017		4	1874
Cardiac & Vascular	15	2010	2017		7	1875
Cardiac & Vascular	15	2014	2017	126	3	1876
Cardiac & Vascular	15	2006	2017		11	1877
Cardiac & Vascular	15		2017	nl		1878
Cardiac & Vascular	15	2014	2017		3	1879
Cardiac & Vascular	15	2013	2017		4	1880
Cardiac & Vascular	15	2007	2017		10	1881
Cardiac & Vascular	15	2010	2017		7	1882
Cardiac & Vascular	15	2012	2017		5	1883
Cardiac & Vascular	15	2013	2017		4	1884
Cardiac & Vascular	15	2014	2017		3	1885
Cardiac & Vascular	15	2001	2017		16	1886
Cardiac & Vascular	15	1985	2017		32	1887
Cardiac & Vascular	15	2008	2017		9	1888
Cardiac & Vascular	15	2013	2017		4	1889
Cardiac & Vascular	15	2015	2017		2	1890
Cardiac & Vascular	15	2008	2017	141	9	1891
Cardiac & Vascular	15	2010	2017		7	1892
Cardiac & Vascular	15	2011	2017		6	1893
Cardiac & Vascular	15	2012	2017		5	1894
Cardiac & Vascular	15	2001	2017		16	1895
Cardiac & Vascular	15	2006	2017		11	1896
Cardiac & Vascular	15	2010	2017		7	1897
Cardiac & Vascular	15	2006	2017		11	1898
Cardiac & Vascular	15	2008	2017		9	1899
Cardiac & Vascular	15	2012	2017		5	1900
Cardiac & Vascular	15	2014	2017		3	1901
Cardiac & Vascular	15	1991	2017		26	1902
Cardiac & Vascular	15	2003	2017		14	1903
Cardiac & Vascular	15	2010	2017		7	1904
Cardiac & Vascular	15	2011	2017		6	1905
Cardiac & Vascular	15	2012	2017		5	1906
Cardiac & Vascular	15	2014	2017		3	1907
Cardiac & Vascular	15	2013	2017	158	4	1908
Cardiac & Vascular	15	2008	2017		9	1909
Cardiac & Vascular	15	2010	2017		7	1910
Cardiac & Vascular	15	1995	2017		22	1911
Cardiac & Vascular	15	1997	2017		20	1912
Cardiac & Vascular	15	2010	2017		7	1913
Cardiac & Vascular	15	1995	2017		22	1914
Cardiac & Vascular	15	1994	2017		23	1915
Cardiac & Vascular	15	1995	2017		22	1916
Cardiac & Vascular	15	2010	2017		7	1917
Cardiac & Vascular	15	2004	2017		13	1918
Cardiac & Vascular	15	2001	2017		16	1919
Cardiac & Vascular	15	2005	2017		12	1920
Cardiac & Vascular	15	1999	2017		18	1921
Cardiac & Vascular	15	2004	2017		13	1922
Cardiac & Vascular	15	2002	2017		15	1923
Cardiac & Vascular	15	2012	2017	174	5	1924
Cardiac & Vascular	15	2013	2017		4	1925
Cardiac & Vascular	15	2013	2017		4	1926
Cardiac & Vascular	15	2014	2017	177	3	1927
Cardiac & Vascular	16	1990	2017	Complete	27	1928
Cardiac & Vascular	16	1985	2017	2	32	1929
Cardiac & Vascular	16	2010	2017		7	1930
Cardiac & Vascular	16	2003	2017		14	1931
Cardiac & Vascular	16	1999	2017		18	1932
Cardiac & Vascular	16	2004	2017		13	1933
Cardiac & Vascular	16	2000	2017		17	1934
Cardiac & Vascular	16	2002	2017		15	1935
Cardiac & Vascular	16	2003	2017		14	1936
Cardiac & Vascular	16	2004	2017		13	1937
Cardiac & Vascular	16	2015	2017		2	1938
Cardiac & Vascular	16	2006	2017		11	1939
Cardiac & Vascular	16	1996	2017		21	1940
Cardiac & Vascular	16	1988	2017		29	1941
Cardiac & Vascular	16	1992	2017		25	1942
Cardiac & Vascular	16	1986	2017		31	1943
Cardiac & Vascular	16	1989	2017		28	1944
Cardiac & Vascular	16	1985	2017	18	32	1945
Cardiac & Vascular	16	1990	2017		27	1946
Cardiac & Vascular	16	2011	2017		6	1947
Cardiac & Vascular	16	2008	2017		9	1948
Cardiac & Vascular	16	2004	2017		13	1949
Cardiac & Vascular	16	1995	2017		22	1950
Cardiac & Vascular	16	1994	2017		23	1951
Cardiac & Vascular	16	1994	2017		23	1952
Cardiac & Vascular	16	1995	2017		22	1953
Cardiac & Vascular	16	1988	2017		29	1954
Cardiac & Vascular	16	1987	2017		30	1955
Cardiac & Vascular	16	1990	2017		27	1956
Cardiac & Vascular	16	1998	2017		19	1957
Cardiac & Vascular	16	1987	2017		30	1958
Cardiac & Vascular	16	2006	2017		11	1959
Cardiac & Vascular	16	2013	2017		4	1960
Cardiac & Vascular	16	1983	2017		34	1961
Cardiac & Vascular	16	2000	2017		17	1962
Cardiac & Vascular	16	1996	2017		21	1963
Cardiac & Vascular	16	2003	2017	37	14	1964
Cardiac & Vascular	16	1981	2017		36	1965
Cardiac & Vascular	16	2006	2017		11	1966
Cardiac & Vascular	16	2003	2017		14	1967
Cardiac & Vascular	16	1986	2017		31	1968
Cardiac & Vascular	16	1988	2017		29	1969
Cardiac & Vascular	16	1979	2017		38	1970
Cardiac & Vascular	16	1997	2017		20	1971
Cardiac & Vascular	16	1993	2017		24	1972
Cardiac & Vascular	16	1991	2017		26	1973
Cardiac & Vascular	16	2006	2017		11	1974
Cardiac & Vascular	16	1991	2017		26	1975
Cardiac & Vascular	16	1979	2017		38	1976
Cardiac & Vascular	16	1982	2017		35	1977
Cardiac & Vascular	16	1989	2017		28	1978
Cardiac & Vascular	16	1991	2017		26	1979
Cardiac & Vascular	16	1991	2017		26	1980
Cardiac & Vascular	16	1992	2017		25	1981
Cardiac & Vascular	16	1990	2017		27	1982
Cardiac & Vascular	16	2004	2017	56	13	1983
Cardiac & Vascular	16	1995	2017		22	1984
Cardiac & Vascular	16	1993	2017		24	1985
Cardiac & Vascular	16	1990	2017		27	1986
Cardiac & Vascular	16	1998	2017		19	1987
Cardiac & Vascular	16	1987	2017		30	1988
Cardiac & Vascular	16	1993	2017		24	1989
Cardiac & Vascular	16	1990	2017		27	1990
Cardiac & Vascular	16	1992	2017		25	1991
Cardiac & Vascular	16	1984	2017		33	1992
Cardiac & Vascular	16	2008	2017		9	1993
Cardiac & Vascular	16	1995	2017		22	1994
Cardiac & Vascular	16	1986	2017		31	1995
Cardiac & Vascular	16	1984	2017		33	1996
Cardiac & Vascular	16	1992	2017		25	1997
Cardiac & Vascular	16	1995	2017		22	1998
Cardiac & Vascular	16	1993	2017	72	24	1999
[truncated: 13,589 more rows]

## Sheet: DiPiro_Citations
section_number	Chapter_$	Overall_ref	chapter_ref	Publication_year	Diff_vs_2018	Note
1	e0	1	1	2014	4
1	e0	2	2	2014	4
1	e0	3	3	2012	6
1	e0	4	4	2017	1
1	e0	5	5	2008	10
1	e0	6	6	2012	6
1	e0	7	7	1994	24
1	e0	8	8	2007	11
1	e0	9	9	1993	25
1	e0	10	10	1988	30
1	e0	11	11	2011	7
1	e0	12	12	2014	4
1	e0	13	13	2001	17
1	e0	14	14	2008	10
1	e0	15	15	2017	1
1	e0	16	16	2016	2
1	e0	17	17	2012	6
1	e0	18	18	2008	10
1	e0	19	19	2009	9
1	e0	20	20	2017	1
1	e0	21	21	2016	2
1	e0	22	22	2008	10
1	e0	23	23	2010	8
1	e0	24	24	2008	10
1	e0	25	25	1981	37
1	e0	26	26	2015	3
1	e0	27	27	2017	1
1	e0	28	28	2016	2
1	e0	29	29	2007	11
1	e0	30	30	2016	2
1	e0	31	31	2003	15
1	e0	32	32	2010	8
1	e0	33	33	2009	9
1	e0	34	34	2017	1
1	e1	35	1	2004	14
1	e1	36	2	2015	3
1	e1	37	3	2010	8
1	e1	38	4	2012	6
1	e1	39	5	2010	8
1	e1	40	6	2015	3
1	e1	41	7	2015	3
1	e1	42	8	2015	3
1	e1	43	9	2016	2
1	e1	44	10	2009	9
1	e1	45	11	2006	12
1	e1	46	12	1998	20
1	e1	47	13	2006	12
1	e1	48	14	2006	12
1	e1	49	15	2006	12
1	e1	50	16	2006	12
1	e1	51	17	2007	11
1	e1	52	18	1998	20
1	e1	53	19	2011	7
1	e1	54	20	2009	9
1	e1	55	21	2004	14
1	e1	56	22	2007	11
1	e1	57	23	2009	9
1	e1	58	24	2014	4
1	e1	59	25	1996	22
1	e1	60	26	2005	13
1	e1	61	27	2014	4
1	e1	62	28	2009	9
1	e1	63	29	2012	6
1	e1	64	30	2009	9
1	e1	65	31	2015	3
1	e1	66	32	2007	11
1	e1	67	33	2007	11
1	e1	68	34	2008	10
1	e1	69	35	2011	7
1	e1	70	36	2012	6
1	e1	71	37	1995	23
1	e1	72	38	2006	12
1	e1	73	39	2010	8
1	e1	74	40	1999	19
1	e1	75	41	2007	11
1	e1	76	42	2007	11
1	e1	77	43	2010	8
1	e1	78	44	2012	6
1	e1	79	45	2012	6
1	e1	80	46	2013	5
1	e1	81	47	2010	8
1	e1	82	48	2011	7
1	e1	83	49	2009	9
1	e1	84	50	2009	9
1	e1	85	51	2006	12
1	e1	86	52	2011	7
1	e1	87	53	2006	12
1	e1	88	54	1999	19
1	e1	89	55	2004	14
1	e1	90	56	2011	7
1	e1	91	57	2002	16
1	e1	92	58	2015	3
1	e1	93	59	2012	6
1	e1	94	60	2012	6
1	e1	95	61	2015	3
1	e1	96	62	2005	13
1	e1	97	63	2007	11
1	e1	98	64	2015	3
1	e1	99	65	2007	11
1	e1	100	66	2004	14
1	e1	101	67	2007	11
1	e1	102	68	2008	10
1	e1	103	69	2010	8
1	e1	104	70	2011	7
1	e1	105	71	2012	6
1	e1	106	72	2000	18
1	e1	107	73	2007	11
1	e1	108	74	2003	15
1	e1	109	75	2000	18
1	e1	110	76	2006	12
1	e1	111	77	2016	2
1	e1	112	78	2009	9
1	e1	113	79	2010	8
1	e1	114	80	2009	9
1	e1	115	81	2005	13
1	e1	116	82	2007	11
1	e1	117	83	2005	13
1	e1	118	84	2006	12
1	e1	119	85	2009	9
1	e1	120	86	1991	27
1	e1	121	87	1995	23
1	e1	122	88	2007	11
1	e1	123	89	2005	13
1	e1	124	90	2012	6
1	e1	125	91	2010	8
1	e1	126	92	2012	6
1	e1	127	93	1993	25
1	e1	128	94	1999	19
1	e1	129	95	2009	9
1	e1	130	96	2004	14
1	e1	131	97	2008	10
1	e1	132	98	2008	10
1	e1	133	99	2006	12
1	e1	134	100	2011	7
1	e1	135	101	2010	8
1	e1	136	102	2012	6
1	e1	137	103	2010	8
1	e1	138	104	2006	12
1	e1	139	105	2010	8
1	e1	140	106	2009	9
1	e1	141	107	2012	6
1	e1	142	108	2006	12
1	e1	143	109	2008	10
1	e1	144	110	2014	4
1	e1	145	111	2011	7
1	e1	146	112	2006	12
1	e1	147	113	2007	11
1	e1	148	114	2005	13
1	e1	149	115	2008	10
1	e1	150	116	2007	11
1	e1	151	117	2012	6
1	e1	152	118	2009	9
1	e1	153	119	2012	6
1	e1	154	120	2009	9
1	e1	155	121	1999	19
1	e1	156	122	2007	11
1	e1	157	123	1997	21
1	e1	158	124	1997	21
1	e1	159	125	2003	15
1	e1	160	126	2013	5
1	e1	161	127	2003	15
1	e1	162	128	2006	12
1	e1	163	129	2007	11
1	e1	164	130	2008	10
1	e1	165	131	2012	6
1	e1	166	132	2012	6
1	e1	167	133	2000	18
1	e1	168	134	2002	16
1	e1	169	135	2003	15
1	e1	170	136	2014	4
1	e1	171	137	2015	3
1	e1	172	138	2015	3
1	e1	173	139	2016	2
1	e1	174	140	2010	8
1	e1	175	141	2014	4
1	e1	176	142	2014	4
1	e1	177	143	2015	3
1	e1	178	144	2012	6
1	e1	179	145	2015	3
1	e1	180	146	2013	5
1	e1	181	147	2014	4
1	e1	182	148	2013	5
1	e1	183	149	2011	7
1	e2	184	1	2015	3
1	e2	185	2	2015	3
1	e2	186	3	2008	10
1	e2	187	4	1991	27
1	e2	188	5	2015	3
1	e2	189	6	1994	24
1	e2	190	7	2005	13
1	e2	191	8	2008	10
1	e2	192	9	2015	3
1	e2	193	10	2015	3
1	e2	194	11	2015	3
1	e2	195	12	2008	10
1	e2	196	13	2010	8
1	e2	197	14	2005	13
1	e2	198	15	2015	3
1	e2	199	16	2007	11
1	e2	200	17	2009	9
1	e2	201	18	2015	3
1	e2	202	19	2015	3
1	e2	203	20	2008	10
1	e2	204	21	2008	10
1	e2	205	22	2015	3
1	e2	206	23	2015	3
1	e2	207	24	2013	5
1	e2	208	25	2015	3
1	e2	209	26	2004	14
1	e2	210	27	2002	16
1	e2	211	28	2007	11
1	e2	212	29	2010	8
1	e2	213	30	1999	19
1	e2	214	31	2001	17
1	e2	215	32	2015	3
1	e2	216	33	2011	7
1	e2	217	34	2015	3
1	e2	218	35	2009	9
1	e2	219	36	2014	4
1	e2	220	37	1989	29
1	e2	221	38	2002	16
1	e2	222	39	2015	3
1	e2	223	40	2016	2
1	e2	224	41	2007	11
1	e2	225	42	2016	2
1	e2	226	43	2010	8
1	e2	227	44	2015	3
1	e2	228	45	2005	13
1	e2	229	46	2013	5
1	e2	230	47	1980	38
1	e2	231	48	2015	3
1	e2	232	49	2007	11
1	e2	233	50	2011	7
1	e2	234	51	2009	9
1	e2	235	52	2003	15
1	e2	236	53	2007	11
1	e2	237	54	2016	2
1	e2	238	55	2004	14
1	e2	239	56	2002	16
1	e2	240	57	2007	11
1	e2	241	58	2013	5
1	e2	242	59	2008	10
1	e2	243	60	2016	2
1	e2	244	61	1982	36
1	e2	245	62	1986	32
1	e2	246	63	1971	47
1	e2	247	64	1989	29
1	e2	248	65	1992	26
1	e2	249	66	2010	8
1	e2	250	67	2015	3
1	e2	251	68	1980	38
1	e2	252	69	1989	29
1	e2	253	70	2000	18
1	e2	254	71	2006	12
1	e2	255	72	1998	20
1	e2	256	73	1986	32
1	e2	257	74	1995	23
1	e2	258	75	1998	20
1	e2	259	76	1987	31
1	e2	260	77	1975	43
1	e2	261	78	2011	7
1	e2	262	79	2007	11
1	e2	263	80	1996	22
1	e2	264	81	2003	15
1	e2	265	82	2012	6
1	e2	266	83	2016	2
1	e2	267	84	1983	35
1	e2	268	85	2006	12
1	e2	269	86	1999	19
1	e2	270	87	2007	11
1	e2	271	88	1983	35
1	e2	272	89	2007	11
1	e2	273	90	2007	11
1	e2	274	91	2014	4
1	e2	275	92	2014	4
1	e2	276	93	2012	6
1	e2	277	94	2009	9
1	e2	278	95	2009	9
1	e2	279	96	2015	3
1	e2	280	97	2004	14
1	e2	281	98	2015	3
1	e2	282	99	2008	10
1	e2	283	100	2012	6
1	e2	284	101	2002	16
1	e2	285	102	2015	3
1	e2	286	103	2010	8
1	e2	287	104	2013	5
1	e2	288	105	2013	5
1	e2	289	106	2008	10
1	e2	290	107	2016	2
1	e3	291	1	1991	27
1	e3	292	2	1991	27
1	e3	293	3	1990	28
1	e3	294	4	1993	25
1	e3	295	5	1989	29
1	e3	296	6	1999	19
1	e3	297	7	2003	15
1	e3	298	8	2012	6
1	e3	299	9	1991	27
1	e3	300	10	2006	12
1	e3	301	11	2000	18
1	e3	302	12	2012	6
1	e3	303	13	2012	6
1	e3	304	14	1995	23
1	e3	305	15	2001	17
1	e3	306	16	1988	30
1	e3	307	17	1991	27
1	e3	308	18	2001	17
1	e3	309	19	2009	9
1	e3	310	20	2010	8
1	e3	311	21	2012	6
1	e3	312	22	2009	9
1	e3	313	23	1995	23
1	e3	314	24	1993	25
1	e3	315	25	1998	20
1	e3	316	26	2002	16
1	e3	317	27	2010	8
1	e3	318	28	2013	5
1	e3	319	29	2005	13
1	e3	320	30	2004	14
1	e3	321	31	2001	17
1	e4	322	1	1980	38
1	e4	323	2	1971	47
1	e4	324	3	1995	23
1	e4	325	4	1965	53
1	e4	326	5	1973	45
1	e4	327	6	1975	43
1	e4	328	7	1976	42
1	e4	329	8	1981	37
1	e4	330	9	1980	38
1	e4	331	10	1981	37
1	e4	332	11	1980	38
1	e4	333	12	1980	38
1	e4	334	13	1969	49
1	e4	335	14	1970	48
1	e4	336	15	1976	42
1	e4	337	16	2016	2
1	e4	338	17	2010	8
1	e4	339	18	2011	7
1	e4	340	19	1976	42
1	e4	341	20	1980	38
1	e4	342	21	1988	30
1	e4	343	22	1972	46
1	e4	344	23	1975	43
1	e4	345	24	1984	34
1	e4	346	25	1978	40
1	e4	347	26	1992	26
1	e4	348	27	2007	11
1	e4	349	28	1973	45
1	e4	350	29	1979	39
1	e4	351	30	1973	45
1	e4	352	31	1983	35
1	e4	353	32	1979	39
1	e4	354	33	1982	36
1	e4	355	34	1977	41
1	e4	356	35	1977	41
1	e4	357	36	1983	35
1	e4	358	37	1983	35
1	e4	359	38	1984	34
1	e4	360	39	1984	34
1	e4	361	40	1979	39
1	e4	362	41	1995	23
1	e4	363	42	1994	24
1	e4	364	43	1981	37
1	e4	365	44	1994	24
1	e4	366	45	1995	23
1	e4	367	46	1999	19
1	e4	368	47	1982	36
1	e4	369	48	2005	13
1	e4	370	49	1981	37
1	e4	371	50	1980	38
1	e4	372	51	1982	36
1	e4	373	52	1992	26
1	e4	374	53	1980	38
1	e4	375	54	2004	14
1	e4	376	55	1991	27
1	e4	377	56	1977	41
1	e4	378	57	2002	16
1	e4	379	58	2002	16
1	e4	380	59	2001	17
1	e4	381	60	1981	37
1	e4	382	61	1988	30
1	e4	383	62	1979	39
1	e4	384	63	2011	7
1	e5	385	1	2005	13
1	e5	386	2	1957	61
1	e5	387	3	2003	15
1	e5	388	4	2011	7
1	e5	389	5	2010	8
1	e5	390	6	2011	7
1	e5	391	7	2011	7
1	e5	392	8	2008	10
1	e5	393	9	2007	11
1	e5	394	10	2013	5
1	e5	395	11	2007	11
1	e5	396	12	2003	15
1	e5	397	13	2015	3
1	e5	398	14	2014	4
1	e5	399	15	2011	7
1	e5	400	16	2005	13
1	e5	401	17	1985	33
1	e5	402	18	1993	25
1	e5	403	19	2005	13
1	e5	404	20	2015	3
1	e5	405	21	2002	16
1	e5	406	22	2000	18
1	e5	407	23	2000	18
1	e5	408	24	1983	35
1	e5	409	25	1997	21
1	e5	410	26	1998	20
1	e5	411	27	1996	22
1	e5	412	28	2000	18
1	e5	413	29	2012	6
1	e5	414	30	2014	4
1	e5	415	31	1998	20
1	e5	416	32	2008	10
1	e5	417	33	2007	11
1	e5	418	34	2013	5
1	e5	419	35	2012	6
1	e5	420	36	1981	37
1	e5	421	37	1987	31
1	e5	422	38	2008	10
1	e5	423	39	2008	10
1	e5	424	40	2012	6
1	e5	425	41	2011	7
1	e5	426	42	1998	20
1	e5	427	43	1997	21
1	e5	428	44	2009	9
1	e5	429	45	1999	19
1	e5	430	46	2015	3
1	e5	431	47	2012	6
1	e5	432	48	2010	8
1	e5	433	49	2015	3
1	e5	434	50	2005	13
1	e5	435	51	2007	11
1	e5	436	52	2007	11
1	e5	437	53	2001	17
1	e5	438	54	2012	6
1	e5	439	55	2015	3
1	e5	440	56	2011	7
1	e5	441	57	2013	5
1	e5	442	58	2002	16
1	e5	443	59	2007	11
1	e5	444	60	2016	2
1	e5	445	61	2013	5
1	e5	446	62	2014	4
1	e5	447	63	2008	10
1	e5	448	64	2009	9
1	e5	449	65	2015	3
1	e5	450	66	2008	10
1	e5	451	67	2010	8
1	e5	452	68	2003	15
1	e5	453	69	2006	12
1	e5	454	70	2011	7
1	e5	455	71	2012	6
1	e5	456	72	2013	5
1	e5	457	73	2013	5
1	e5	458	74	2008	10
1	e5	459	75	2006	12
1	e5	460	76	2004	14
1	e5	461	77	2006	12
1	e5	462	78	2007	11
1	e5	463	79	2012	6
1	e5	464	80	2013	5
1	e5	465	81	2014	4
1	e5	466	82	2011	7
1	e5	467	83	2013	5
1	e5	468	84	2012	6
1	e5	469	85	2010	8
1	e5	470	86	2003	15
1	e5	471	87	2013	5
1	e5	472	88	2002	16
1	e5	473	89	2007	11
1	e5	474	90	2012	6
1	e5	475	91	2014	4
1	e5	476	92	2011	7
1	e5	477	93	2003	15
1	e5	478	94	2010	8
1	e5	479	95	2014	4
1	e5	480	96	2009	9
1	e5	481	97	2011	7
1	e5	482	98	2013	5
1	e5	483	99	2002	16
1	e5	484	100	2016	2
1	e5	485	101	2015	3
1	e5	486	102	2014	4
1	e6	487	1	2015	3
1	e6	488	2	1966	52
1	e6	489	3	1969	49
1	e6	490	4	1953	65
1	e6	491	5	1973	45
1	e6	492	6	1965	53
1	e6	493	7	1975	43
1	e6	494	8	2003	15
1	e6	495	9	1975	43
1	e6	496	10	1978	40
1	e6	497	11	1978	40
1	e6	498	12	1977	41
1	e6	499	13	1969	49
1	e6	500	14	1985	33
1	e6	501	15	1961	57
1	e6	502	16	1980	38
1	e6	503	17	1984	34
1	e6	504	18	1984	34
1	e6	505	19	1978	40
1	e6	506	20	1978	40
1	e6	507	21	1956	62
1	e6	508	22	1959	59
1	e6	509	23	1976	42
1	e6	510	24	2001	17
1	e6	511	25	2005	13
1	e6	512	26	1960	58
1	e6	513	27	1983	35
1	e6	514	28	1986	32
1	e6	515	29	1992	26
1	e6	516	30	1992	26
1	e6	517	31	2000	18
1	e6	518	32	1986	32
1	e6	519	33	2000	18
1	e6	520	34	2007	11
1	e6	521	35	1980	38
1	e6	522	36	1997	21
1	e6	523	37	1983	35
1	e6	524	38	1986	32
1	e6	525	39	1971	47
1	e6	526	40	2006	12
1	e6	527	41	1978	40
1	e6	528	42	1984	34
1	e6	529	43	1985	33
1	e6	530	44	2003	15
1	e6	531	45	1987	31
1	e6	532	46	2007	11
1	e6	533	47	2009	9
1	e6	534	48	2009	9
1	e6	535	49	2009	9
1	e6	536	50	1993	25
1	e6	537	51	2009	9
1	e6	538	52	2010	8
1	e6	539	53	2015	3
1	e6	540	54	2005	13
1	e6	541	55	2015	3
1	e6	542	56	2007	11
1	e6	543	57	2009	9
1	e6	544	58	2006	12
1	e6	545	59	2012	6
1	e6	546	60	2010	8
1	e6	547	61	1997	21
1	e6	548	62	2011	7
1	e6	549	63	2012	6
1	e6	550	64	1977	41
1	e6	551	65	1995	23
1	e6	552	66	1987	31
1	e6	553	67	2000	18
1	e6	554	68	2006	12
1	e6	555	69	2003	15
1	e6	556	70	1997	21
1	e6	557	71	1997	21
1	e6	558	72	1993	25
1	e6	559	73	2008	10
1	e6	560	74	1997	21
1	e6	561	75	1990	28
1	e6	562	76	2003	15
1	e6	563	77	1986	32
1	e6	564	78	2008	10
1	e6	565	79	2000	18
1	e6	566	80	1992	26
1	e6	567	81	1991	27
1	e6	568	82	1993	25
1	e6	569	83	2012	6
1	e6	570	84	1978	40
1	e6	571	85	1982	36
1	e6	572	86	2003	15
1	e6	573	87	1995	23
1	e6	574	88	2005	13
1	e6	575	89	1996	22
1	e6	576	90	2000	18
1	e6	577	91	2010	8
1	e6	578	92	2003	15
1	e6	579	93	2000	18
1	e6	580	94	1989	29
1	e6	581	95	1987	31
1	e6	582	96	2001	17
1	e6	583	97	2003	15
1	e6	584	98	2003	15
1	e6	585	99	2001	17
1	e6	586	100	2005	13
1	e6	587	101	2010	8
1	e6	588	102	2008	10
1	e6	589	103	2008	10
1	e6	590	104	2012	6
1	e6	591	105	2014	4
1	e6	592	106	2014	4
1	e6	593	107	2003	15
1	e6	594	108	2014	4
1	e6	595	109	2014	4
1	e6	596	110	2003	15
1	e6	597	111	2015	3
1	e7	598	1	2011	7
1	e7	599	2	2012	6
1	e7	600	3	2005	13
1	e7	601	4	2003	15
1	e7	602	5	2011	7
1	e7	603	6	2013	5
1	e7	604	7	2011	7
1	e7	605	8	2013	5
1	e7	606	9	2013	5
1	e7	607	10	2012	6
1	e7	608	11	2016	2
1	e7	609	12	2014	4
1	e7	610	13	2011	7
1	e7	611	14	2008	10
1	e7	612	15	2013	5
1	e7	613	16	2009	9
1	e7	614	17	2011	7
1	e7	615	18	2010	8
1	e7	616	19	2010	8
1	e7	617	20	2010	8
1	e7	618	21	2009	9
1	e7	619	22	2012	6
1	e7	620	23	2008	10
1	e7	621	24	2011	7
1	e7	622	25	1976	42
1	e7	623	26	2007	11
1	e7	624	27	2009	9
1	e7	625	28	2011	7
1	e7	626	29	2011	7
1	e7	627	30	2008	10
1	e7	628	31	2012	6
1	e7	629	32	2009	9
1	e7	630	33	2007	11
1	e7	631	34	2011	7
1	e7	632	35	2011	7
1	e7	633	36	2009	9
1	e7	634	37	1991	27
1	e7	635	38	1995	23
1	e7	636	39	2014	4
1	e7	637	40	2014	4
1	e7	638	41	1997	21
1	e7	639	42	2006	12
1	e7	640	43	2015	3
1	e7	641	44	2013	5
1	e7	642	45	2006	12
1	e7	643	46	2001	17
1	e7	644	47	1997	21
1	e7	645	48	2012	6
1	e7	646	49	2015	3
1	e7	647	50	2007	11
1	e7	648	51	2008	10
1	e7	649	52	2015	3
1	e7	650	53	2001	17
1	e7	651	54	2005	13
1	e7	652	55	2014	4
1	e7	653	56	2007	11
1	e7	654	57	2006	12
1	e7	655	58	2011	7
1	e7	656	59	2008	10
1	e7	657	60	2004	14
1	e7	658	61	2015	3
1	e7	659	62	2015	3
1	e7	660	63	2005	13
1	e7	661	64	2007	11
1	e7	662	65	2007	11
1	e7	663	66	2007	11
1	e7	664	67	2015	3
1	e7	665	68	2008	10
1	e7	666	69	2012	6
1	e7	667	70	2011	7
1	e7	668	71	2009	9
1	e7	669	72	2011	7
1	e7	670	73	2011	7
1	e7	671	74	2010	8
1	e7	672	75	2010	8
1	e7	673	76	2010	8
1	e7	674	77	2012	6
1	e7	675	78	2009	9
1	e7	676	79	2008	10
1	e7	677	80	2006	12
1	e7	678	81	2007	11
1	e7	679	82	2008	10
1	e7	680	83	2008	10
1	e7	681	84	2014	4
1	e7	682	85	2012	6
1	e7	683	86	2011	7
1	e7	684	87	2008	10
1	e7	685	88	2003	15
1	e7	686	89	2015	3
1	e7	687	90	2015	3
1	e7	688	91	1992	26
1	e7	689	92	2013	5
1	e7	690	93	1999	19
1	e7	691	94	2011	7
1	e7	692	95	2016	2
1	e7	693	96	2008	10
1	e7	694	97	2008	10
1	e7	695	98	2014	4
1	e7	696	99	2012	6
1	e7	697	100	1992	26
1	e7	698	101	2013	5
1	e7	699	102	2006	12
1	e7	700	103	2003	15
1	e7	701	104	2004	14
1	e8	702	1	2016	2
1	e8	703	2	2016	2
1	e8	704	3	2007	11
1	e8	705	4	2008	10
1	e8	706	5	2011	7
1	e8	707	6	2015	3
1	e8	708	7	2015	3
1	e8	709	8	2010	8
1	e8	710	9	2016	2
1	e8	711	10	2012	6
1	e8	712	11	2013	5
1	e8	713	12
1	e8	714	13	2016	2
1	e8	715	14	2015	3
1	e8	716	15	2007	11
1	e8	717	16	2010	8
1	e8	718	17	2014	4
1	e8	719	18	2016	2
1	e8	720	19	2012	6
1	e8	721	20	2004	14
1	e8	722	21	2016	2
1	e8	723	22	2015	3
1	e8	724	23	2010	8
1	e8	725	24	2015	3
1	e8	726	25	2012	6
1	e8	727	26	2011	7
1	e8	728	27	2010	8
1	e8	729	28	2015	3
1	e8	730	29	2006	12
1	e8	731	30	2011	7
1	e8	732	31	2015	3
1	e8	733	32	2013	5
1	e8	734	33	2014	4
1	e8	735	34	2015	3
1	e8	736	35	2011	7
1	e8	737	36	2015	3
1	e8	738	37	2008	10
1	e8	739	38	2014	4
1	e8	740	39	2016	2
1	e8	741	40	2013	5
1	e8	742	41	2014	4
1	e8	743	42	2009	9
1	e8	744	43	2010	8
1	e8	745	44	2009	9
1	e8	746	45	2012	6
1	e8	747	46	2013	5
1	e8	748	47	2016	2
1	e8	749	48	2016	2
1	e8	750	49	2016	2
1	e8	751	50	2016	2
1	e9	752	1	2015	3
1	e9	753	2	2015	3
1	e9	754	3	2015	3
1	e9	755	4	2005	13
1	e9	756	5	2014	4
1	e9	757	6	2012	6
1	e9	758	7	2004	14
1	e9	759	8	2015	3
1	e9	760	9	2006	12
1	e9	761	10	2016	2
1	e9	762	11	2008	10
1	e9	763	12	2003	15
1	e9	764	13	2004	14
1	e9	765	14	2004	14
1	e9	766	15	2013	5
1	e9	767	16	2010	8
1	e9	768	17	2007	11
1	e9	769	18	1992	26
1	e9	770	19	2004	14
1	e9	771	20	2011	7
1	e9	772	21	1992	26
1	e9	773	22	2003	15
1	e9	774	23	2016	2
1	e9	775	24	1997	21
1	e9	776	25	2005	13
1	e9	777	26	2000	18
1	e9	778	27	1997	21
1	e9	779	28	2015	3
1	e9	780	29	2003	15
1	e9	781	30	1999	19
1	e9	782	31	2004	14
1	e9	783	32	1999	19
1	e9	784	33	1984	34
1	e9	785	34	1995	23
1	e9	786	35	2003	15
1	e9	787	36	2014	4
1	e9	788	37	2004	14
1	e9	789	38	2012	6
1	e9	790	39	2015	3
1	e9	791	40	2009	9
1	e9	792	41	2001	17
1	e9	793	42	2011	7
1	e9	794	43	2015	3
1	e9	795	44	2012	6
1	e9	796	45	2008	10
1	e9	797	46	2009	9
1	e9	798	47	2011	7
1	e9	799	48	2006	12
1	e9	800	49	2011	7
1	e9	801	50	2002	16
1	e9	802	51	2013	5
1	e9	803	52	1988	30
1	e9	804	53	2008	10
1	e9	805	54	2007	11
1	e9	806	55	2012	6
1	e9	807	56	1998	20
1	e9	808	57	2014	4
1	e9	809	58	2012	6
1	e9	810	59	2015	3
1	e9	811	60	2014	4
1	e9	812	61	2013	5
1	e9	813	62	2007	11
1	e9	814	63	2008	10
1	e9	815	64	2013	5
1	e9	816	65	1996	22
1	e9	817	66	1990	28
1	e9	818	67	2015	3
1	e9	819	68	2014	4
1	e9	820	69	2007	11
1	e9	821	70	2004	14
1	e9	822	71	2006	12
1	e9	823	72	2007	11
1	e9	824	73	2005	13
1	e9	825	74	2013	5
1	e9	826	75	2011	7
1	e9	827	76	2000	18
1	e9	828	77	2005	13
1	e9	829	78	1988	30
1	e9	830	79	1999	19
1	e9	831	80	2005	13
1	e9	832	81	1989	29
1	e9	833	82	1996	22
1	e9	834	83	1993	25
1	e9	835	84	1996	22
1	e9	836	85	1988	30
1	e9	837	86	1996	22
1	e9	838	87	1992	26
1	e9	839	88	1982	36
1	e9	840	89	2012	6
1	e9	841	90	2005	13
1	e9	842	91	2013	5
1	e9	843	92	2015	3
1	e9	844	93	2015	3
1	e9	845	94	2015	3
1	e9	846	95	2015	3
1	e9	847	96	2001	17
1	e9	848	97	2015	3
1	e9	849	98	2015	3
1	e9	850	99	2014	4
1	e9	851	100	2010	8
1	e9	852	101	2012	6
1	e9	853	102	1991	27
1	e9	854	103	1996	22
1	e9	855	104	2005	13
1	e9	856	105	2014	4
1	e9	857	106	2014	4
1	e9	858	107	2007	11
1	e10	859	1	2011	7
1	e10	860	2	2004	14
1	e10	861	3	2014	4
1	e10	862	4	2016	2
1	e10	863	5	2015	3
1	e10	864	6	2016	2
1	e10	865	7	2016	2
1	e10	866	8	2016	2
1	e10	867	9	2003	15
1	e10	868	10	2008	10
1	e10	869	11	2015	3
1	e10	870	12	2014	4
1	e10	871	13	2015	3
1	e10	872	14	2013	5
1	e10	873	15	2015	3
1	e10	874	16	2014	4
1	e10	875	17	2014	4
1	e10	876	18	2015	3
1	e10	877	19	2015	3
1	e10	878	20	2015	3
1	e10	879	21	2015	3
1	e10	880	22	2015	3
1	e10	881	23	2010	8
1	e10	882	24	2014	4
1	e10	883	25	2015	3
1	e10	884	26	2015	3
1	e10	885	27	2002	16
1	e10	886	28	2015	3
1	e10	887	29	2015	3
1	e10	888	30	2015	3
1	e10	889	31	2002	16
1	e10	890	32	2001	17
1	e10	891	33	1999	19
1	e10	892	34	2000	18
1	e10	893	35	2001	17
1	e10	894	36	2002	16
1	e10	895	37	2006	12
1	e10	896	38	2012	6
1	e10	897	39	2001	17
1	e10	898	40	2010	8
1	e10	899	41	2009	9
1	e10	900	42	2012	6
1	e10	901	43	2014	4
1	e10	902	44	2012	6
1	e10	903	45	2015	3
1	e10	904	46	2014	4
1	e10	905	47	2006	12
1	e10	906	48	2016	2
1	e10	907	49	2014	4
1	e10	908	50	2014	4
1	e10	909	51	2014	4
1	e10	910	52	2015	3
1	e10	911	53	2014	4
1	e10	912	54	2015	3
1	e10	913	55	2014	4
1	e10	914	56	2015	3
1	e10	915	57	2015	3
1	e10	916	58	2006	12
1	e10	917	59	2015	3
1	e10	918	60	2015	3
1	e10	919	61	2015	3
1	e10	920	62	2015	3
1	e10	921	63	2009	9
1	e10	922	64	2015	3
1	e10	923	65	2015	3
1	e10	924	66	2007	11
1	e10	925	67	2014	4
1	e10	926	68	2014	4
1	e10	927	69	2015	3
1	e10	928	70	2011	7
1	e10	929	71	2007	11
1	e10	930	72	2014	4
1	e10	931	73	2015	3
1	e10	932	74	2015	3
1	e10	933	75	2015	3
1	e10	934	76	2014	4
1	e10	935	77	2016	2
1	e10	936	78	2014	4
1	e10	937	79	2015	3
1	e10	938	80	2014	4
1	e10	939	81	2014	4
1	e10	940	82	2014	4
1	e10	941	83	2015	3
1	e10	942	84	2014	4
1	e10	943	85	2015	3
1	e10	944	86	2015	3
1	e10	945	87	2015	3
1	e10	946	88	2015	3
1	e10	947	89	2015	3
1	e10	948	90	2015	3
1	e10	949	91	2015	3
1	e10	950	92	2015	3
1	e10	951	93	2014	4
1	e10	952	94	2016	2
1	e10	953	95	2015	3
1	e10	954	96	2015	3
1	e10	955	97	2015	3
1	e10	956	98	2015	3
1	e10	957	99	2014	4
1	e10	958	100	2015	3
1	e10	959	101	2016	2
1	e10	960	102	2014	4
1	e10	961	103	2014	4
1	e10	962	104	2015	3
1	e10	963	105	2014	4
1	e10	964	106	2015	3
1	e10	965	107	2015	3
1	e10	966	108	2014	4
1	e10	967	109	2015	3
1	e10	968	110	2015	3
1	e10	969	111	2015	3
1	e10	970	112	2015	3
1	e10	971	113	2015	3
1	e10	972	114	2015	3
1	e10	973	115	2015	3
1	e10	974	116	1990	28
1	e10	975	117	2014	4
1	e10	976	118	2015	3
1	e10	977	119	2015	3
1	e10	978	120	2014	4
1	e10	979	121	2015	3
1	e10	980	122	2015	3
1	e10	981	123	2015	3
1	e10	982	124	2013	5
1	e10	983	125	2015	3
1	e10	984	126	2014	4
1	e10	985	127	2015	3
1	e10	986	128	2015	3
1	e10	987	129	2014	4
1	e10	988	130	2015	3
1	e10	989	131	2014	4
1	e10	990	132	2015	3
1	e10	991	133	2015	3
1	e10	992	134	2015	3
1	e10	993	135	2016	2
1	e10	994	136	2015	3
1	e10	995	137	2013	5
1	e10	996	138	2014	4
1	e10	997	139	2012	6
1	e10	998	140	2009	9
1	e10	999	141	2014	4
1	e10	1000	142	2013	5
1	e10	1001	143	2015	3
1	e10	1002	144	2015	3
1	e10	1003	145	2014	4
1	e10	1004	146	2014	4
1	e10	1005	147	2014	4
1	e10	1006	148	2015	3
1	e10	1007	149	2015	3
1	e10	1008	150	2015	3
1	e10	1009	151	2006	12
1	e10	1010	152	2015	3
1	e10	1011	153	2014	4
1	e10	1012	154	2013	5
1	e10	1013	155	2015	3
1	e10	1014	156	2015	3
1	e10	1015	157	2016	2
1	e10	1016	158	2005	13
1	e10	1017	159	1997	21
1	e10	1018	160	2015	3
1	e10	1019	161	2016	2
1	e10	1020	162	2015	3
1	e10	1021	163	2007	11
1	e10	1022	164	2012	6
1	e10	1023	165	2011	7
1	e10	1024	166	2011	7
1	e10	1025	167	2015	3
1	e10	1026	168	2015	3
1	e10	1027	169	2012	6
2	e11	1028	1	2015	3
2	e11	1029	2	2009	9
2	e11	1030	3	2007	11
2	e11	1031	4	2012	6
2	e11	1032	5	2007	11
2	e11	1033	6	2012	6
2	e11	1034	7	2012	6
2	e11	1035	8	2009	9
2	e11	1036	9	2008	10
2	e11	1037	10	2008	10
2	e11	1038	11	2008	10
2	e11	1039	12	2010	8
2	e11	1040	13	2009	9
2	e11	1041	14	2008	10
2	e11	1042	15	2006	12
2	e11	1043	16	2010	8
2	e11	1044	17	2010	8
2	e11	1045	18	2011	7
2	e11	1046	19	2010	8
2	e11	1047	20	2012	6
2	e11	1048	21	2008	10
2	e11	1049	22	2002	16
2	e11	1050	23	2007	11
2	e11	1051	24	2006	12
2	e11	1052	25	2010	8
2	e11	1053	26	2006	12
2	e11	1054	27	2003	15
2	e11	1055	28	2008	10
2	e11	1056	29	2005	13
2	e11	1057	30	2002	16
2	e11	1058	31	2009	9
2	e11	1059	32	2005	13
2	e11	1060	33	2005	13
2	e11	1061	34	2009	9
2	e11	1062	35	2011	7
2	e11	1063	36	2012	6
2	e11	1064	37	2014	4
2	e11	1065	38	2008	10
2	e11	1066	39	2010	8
2	e11	1067	40	2008	10
2	e11	1068	41	2011	7
2	e11	1069	42	2008	10
2	e11	1070	43	2003	15
2	e11	1071	44	2009	9
2	e11	1072	45	2012	6
2	e11	1073	46	2006	12
2	e11	1074	47	2003	15
2	e11	1075	48	2006	12
2	e11	1076	49	2008	10
2	e11	1077	50	2006	12
2	e11	1078	51	2008	10
2	e11	1079	52	2012	6
2	e11	1080	53	2006	12
2	e11	1081	54	2012	6
2	12	1082	1	2007	11
2	12	1083	2	2015	3
2	12	1084	3	2014	4
2	12	1085	4	2011	7
2	12	1086	5	2012	6
2	12	1087	6	2014	4
2	12	1088	7	2008	10
2	12	1089	8	2010	8
2	12	1090	9	2010	8
2	12	1091	10	2014	4
2	12	1092	11	2013	5
2	12	1093	12	2005	13
2	12	1094	13	2010	8
2	12	1095	14	2009	9
2	12	1096	15	2012	6
2	12	1097	16	2013	5
2	12	1098	17	2006	12
2	12	1099	18	2010	8
2	12	1100	19	2009	9
2	12	1101	20	2006	12
2	12	1102	21	2015	3
2	12	1103	22	2009	9
2	12	1104	23	2011	7
2	12	1105	24	2015	3
2	12	1106	25	2015	3
2	12	1107	26	2009	9
2	12	1108	27	2010	8
2	12	1109	28	1960	58
2	12	1110	29	1964	54
2	12	1111	30	1966	52
2	12	1112	31	2015	3
2	12	1113	32	2015	3
2	12	1114	33	2015	3
2	12	1115	34	1993	25
2	12	1116	35	2010	8
2	12	1117	36	2015	3
2	12	1118	37	2015	3
2	12	1119	38	1996	22
2	12	1120	39	2015	3
2	12	1121	40	2006	12
2	12	1122	41	2015	3
2	12	1123	42	2000	18
2	12	1124	43	2005	13
2	12	1125	44	2002	16
2	12	1126	45	2014	4
2	12	1127	46	2012	6
2	12	1128	47	2010	8
2	12	1129	48	2003	15
2	12	1130	49	1999	19
2	12	1131	50	2009	9
2	12	1132	51	2006	12
2	12	1133	52	2003	15
2	12	1134	53	2008	10
2	12	1135	54	2005	13
2	12	1136	55	2012	6
2	12	1137	56	2011	7
2	12	1138	57	2014	4
2	12	1139	58	2010	8
2	12	1140	59	2010	8
2	12	1141	60	2000	18
2	12	1142	61	2009	9
2	12	1143	62	2008	10
2	12	1144	63	2008	10
2	12	1145	64	2009	9
2	12	1146	65	1989	29
2	12	1147	66	1990	28
2	12	1148	67	2012	6
2	12	1149	68	2010	8
2	12	1150	69	2009	9
2	12	1151	70	2011	7
2	12	1152	71	2012	6
2	12	1153	72	2013	5
2	12	1154	73	2015	3
2	12	1155	74	2014	4
2	12	1156	75	2015	3
2	12	1157	76	2013	5
2	12	1158	77	2012	6
2	12	1159	78	2013	5
2	12	1160	79	2014	4
2	12	1161	80	2009	9
2	12	1162	81	1994	24
2	12	1163	82	2006	12
2	12	1164	83	2012	6
2	12	1165	84	1993	25
2	12	1166	85	1996	22
2	12	1167	86	1992	26
2	12	1168	87	1991	27
2	12	1169	88	1963	55
2	12	1170	89	2008	10
2	12	1171	90	1996	22
2	12	1172	91	2004	14
2	12	1173	92	2008	10
2	12	1174	93	2009	9
2	12	1175	94	2013	5
2	12	1176	94a	1997	21
2	12	1177	94b	2001	17
2	12	1178	94c	2006	12
2	12	1179	94d	2009	9
2	12	1180	94e	2012	6
2	12	1181	95	2012	6
2	12	1182	96	2005	13
2	12	1183	97	2003	15
2	12	1184	98	2014	4
2	12	1185	99	2008	10
2	12	1186	100	2011	7
2	12	1187	101	2013	5
2	12	1188	102	1999	19
2	12	1189	103	2002	16
2	12	1190	104	2014	4
2	12	1191	105	2010	8
2	12	1192	106	1981	37
2	12	1193	107	1990	28
2	12	1194	108	1997	21
2	12	1195	109	2002	16
2	12	1196	110	2008	10
2	12	1197	111	2015	3
2	12	1198	112	2012	6
2	12	1199	113	2001	17
2	12	1200	114	2012	6
2	12	1201	115	1993	25
2	12	1202	116	2007	11
2	12	1203	117	2006	12
2	12	1204	118	1998	20
2	12	1205	119	1999	19
2	12	1206	120	2008	10
2	12	1207	121	1988	30
2	12	1208	122	2009	9
2	12	1209	123	2003	15
2	12	1210	124	2009	9
2	12	1211	125	2002	16
2	12	1212	126	2002	16
2	12	1213	127	2015	3
2	12	1214	128	2015	3
2	12	1215	129	2014	4
2	12	1216	130	2015	3
2	12	1217	131	2013	5
2	12	1218	132	2001	17
2	12	1219	133	2012	6
2	12	1220	134	2009	9
2	12	1221	135	2009	9
2	12	1222	136	2010	8
2	12	1223	137	1997	21
2	12	1224	138	1999	19
2	12	1225	139	2001	17
2	12	1226	140	2005	13
2	12	1227	141	2005	13
2	12	1228	142	2002	16
2	12	1229	143	2003	15
2	12	1230	144	2001	17
2	12	1231	145	2008	10
2	12	1232	146	2004	14
2	12	1233	147	2010	8
2	12	1234	148	2007	11
2	12	1235	149	2001	17
2	12	1236	150	2000	18
2	12	1237	151	2003	15
2	12	1238	152	1999	19
2	12	1239	153	2008	10
2	12	1240	154	2006	12
2	12	1241	155	2003	15
2	12	1242	156	2003	15
2	12	1243	157	2014	4
2	12	1244	158	2014	4
2	12	1245	159	1992	26
2	12	1246	160	1999	19
2	12	1247	161	1997	21
2	12	1248	162	2009	9
2	12	1249	163	2012	6
2	12	1250	164	2012	6
2	12	1251	165	2000	18
2	12	1252	166	2002	16
2	12	1253	167	2011	7
2	12	1254	168	2005	13
2	12	1255	169	2010	8
2	12	1256	170	2004	14
2	12	1257	171	2013	5
2	12	1258	172	2007	11
2	12	1259	173	2006	12
2	12	1260	174	2002	16
2	12	1261	175	2008	10
2	12	1262	176	2012	6
2	12	1263	177	2013	5
2	13	1264	1	2003	15
2	13	1265	2	2014	4
2	13	1266	3	2014	4
2	13	1267	4	2015	3
2	13	1268	5	2015	3
2	13	1269	6	2016	2
2	13	1270	7	1990	28
2	13	1271	8	1991	27
2	13	1272	9	1991	27
2	13	1273	10	1992	26
2	13	1274	11	1997	21
2	13	1275	12	2005	13
2	13	1276	13	2008	10
2	13	1277	14	2009	9
2	13	1278	15	2015	3
2	13	1279	16	2015	3
2	13	1280	17	2012	6
2	13	1281	18	2012	6
2	13	1282	19	2015	3
2	13	1283	20	1998	20
2	13	1284	21	1991	27
2	13	1285	22	2015	3
2	13	1286	23	2010	8
2	13	1287	24	2003	15
2	13	1288	25	2014	4
2	13	1289	26	2003	15
2	13	1290	27	2003	15
2	13	1291	28	2002	16
2	13	1292	29	2002	16
2	13	1293	30	2001	17
2	13	1294	31	2003	15
2	13	1295	32	2004	14
2	13	1296	33	2005	13
2	13	1297	34	2003	15
2	13	1298	35	1996	22
2	13	1299	36	2005	13
2	13	1300	37	2005	13
2	13	1301	38	2005	13
2	13	1302	39	2003	15
2	13	1303	40	2013	5
2	13	1304	41	2011	7
2	13	1305	42	2014	4
2	13	1306	43	2013	5
2	13	1307	44	2011	7
2	13	1308	45	2014	4
2	13	1309	46	2012	6
2	13	1310	47	2003	15
2	13	1311	48	2012	6
2	13	1312	49	2013	5
2	13	1313	50	2010	8
2	13	1314	51	2002	16
2	13	1315	52	2005	13
2	13	1316	53	2014	4
2	13	1317	54	2003	15
2	13	1318	55	2005	13
2	13	1319	56	2008	10
2	13	1320	57	2011	7
2	13	1321	58	2008	10
2	13	1322	59	1999	19
2	13	1323	60	2016	2
2	13	1324	61	2004	14
2	13	1325	62	2013	5
2	13	1326	63	2015	3
2	13	1327	64	2010	8
2	13	1328	65	2011	7
2	13	1329	66	2009	9
2	13	1330	67	2007	11
2	13	1331	68	2002	16
2	13	1332	69	1993	25
2	13	1333	70	1997	21
2	13	1334	71	2006	12
2	13	1335	72	2003	15
2	13	1336	73	2000	18
2	13	1337	74	2008	10
2	13	1338	75	2008	10
2	13	1339	76	2006	12
2	13	1340	77	2009	9
2	13	1341	78	2011	7
2	13	1342	79	1996	22
2	13	1343	80	1998	20
2	13	1344	81	2004	14
2	13	1345	82	2012	6
2	13	1346	83	2015	3
2	13	1347	84	2015	3
2	13	1348	85	2009	9
2	13	1349	86	2015	3
2	13	1350	87	2009	9
2	13	1351	88	2015	3
2	13	1352	89	2011	7
2	13	1353	90	2011	7
2	13	1354	91	2004	14
2	13	1355	92	2009	9
2	13	1356	93	2011	7
2	13	1357	94	2010	8
2	13	1358	95	2007	11
2	13	1359	96	2008	10
2	13	1360	97	1996	22
2	13	1361	98	2008	10
2	13	1362	99	2015	3
2	13	1363	100	2015	3
2	14	1364	1	2013	5
2	14	1365	2	2011	7
2	14	1366	3	2015	3
2	14	1367	4	2011	7
2	14	1368	5	2015	3
2	14	1369	6	2009	9
2	14	1370	7	2015	3
2	14	1371	8	2014	4
2	14	1372	9	2013	5
2	14	1373	10	2011	7
2	14	1374	11	2014	4
2	14	1375	12	2011	7
2	14	1376	13	2004	14
2	14	1377	14	2009	9
2	14	1378	15	2005	13
2	14	1379	16	2009	9
2	14	1380	17	1999	19
2	14	1381	18	2003	15
2	14	1382	19	2011	7
2	14	1383	20	2015	3
2	14	1384	21	2014	4
2	14	1385	22	2012	6
2	14	1386	23	2014	4
2	14	1387	24	2014	4
2	14	1388	25	2013	5
2	14	1389	26	2013	5
2	14	1390	27	2015	3
2	14	1391	28	2009	9
2	14	1392	29	2012	6
2	14	1393	30	2012	6
2	14	1394	31	2011	7
2	14	1395	32	2014	4
2	14	1396	33	2014	4
2	14	1397	34	2013	5
2	14	1398	35	2013	5
2	14	1399	36	2015	3
2	14	1400	37	2011	7
2	14	1401	38	2015	3
2	14	1402	39	2012	6
2	14	1403	40	2011	7
2	14	1404	41	2010	8
2	14	1405	42	2012	6
2	14	1406	43	2012	6
2	14	1407	44	2015	3
2	14	1408	45	2015	3
2	14	1409	46	2015	3
2	14	1410	47	2015	3
2	14	1411	48	2009	9
2	14	1412	49	2015	3
2	14	1413	50	2012	6
2	14	1414	51	2014	4
2	14	1415	52	1991	27
2	14	1416	53	2011	7
2	14	1417	54	2015	3
2	14	1418	55	2000	18
2	14	1419	56	2003	15
2	14	1420	57	2005	13
2	14	1421	58	2014	4
2	14	1422	59	2012	6
2	14	1423	60	2014	4
2	14	1424	61	2012	6
2	14	1425	62	1999	19
2	14	1426	63	2004	14
2	14	1427	64	2009	9
2	14	1428	65	2003	15
2	14	1429	66	2007	11
2	14	1430	67	2009	9
2	14	1431	68	2003	15
2	14	1432	69	2008	10
2	14	1433	70	1996	22
2	14	1434	71	1999	19
2	14	1435	72	1999	19
2	14	1436	73	2001	17
2	14	1437	74	2001	17
2	14	1438	75	2000	18
2	14	1439	76	2002	16
2	14	1440	77	2003	15
2	14	1441	78	1996	22
2	14	1442	79	2005	13
2	14	1443	80	2004	14
2	14	1444	81	2009	9
2	14	1445	82	2015	3
2	14	1446	83	2006	12
2	14	1447	84	2015	3
2	14	1448	85	2012	6
2	14	1449	86	2008	10
2	14	1450	87	2015	3
2	14	1451	88	2004	14
2	14	1452	89	2004	14
2	14	1453	90	2011	7
2	14	1454	91	1986	32
2	14	1455	92	1991	27
2	14	1456	93	2004	14
2	14	1457	94	2015	3
2	14	1458	95	2014	4
2	14	1459	96	2012	6
2	14	1460	97	2014	4
2	14	1461	98	2012	6
2	14	1462	99	2010	8
2	14	1463	100	2014	4
2	14	1464	101	2010	8
2	14	1465	102	2002	16
2	14	1466	103	2014	4
2	14	1467	104	2004	14
2	14	1468	105	1993	25
2	14	1469	106	1993	25
2	14	1470	107	1997	21
2	14	1471	108	2006	12
2	14	1472	109	2007	11
2	14	1473	110	2002	16
2	14	1474	111	2006	12
2	14	1475	112	2002	16
2	14	1476	113	2005	13
2	14	1477	114	2006	12
2	14	1478	115	2014	4
2	14	1479	116	2006	12
2	14	1480	117	2014	4
2	14	1481	118	2015	3
2	14	1482	119	2013	5
2	14	1483	120	2006	12
2	14	1484	121	2014	4
2	14	1485	122	2014	4
2	14	1486	123	2011	7
2	14	1487	124	2015	3
2	14	1488	125	2014	4
2	14	1489	126	2015	3
2	14	1490	127	2013	5
2	14	1491	128	2015	3
2	14	1492	129	2013	5
2	14	1493	130	2001	17
2	14	1494	131	2007	11
2	14	1495	132	2001	17
2	14	1496	133	2006	12
2	14	1497	134	2001	17
2	14	1498	135	2010	8
2	14	1499	136	2014	4
2	14	1500	137	2010	8
2	14	1501	138	2012	6
2	14	1502	139	2008	10
2	14	1503	140	2006	12
2	14	1504	141	2015	3
2	14	1505	142	2015	3
2	14	1506	143	2001	17
2	14	1507	144	2003	15
2	14	1508	145	2006	12
2	14	1509	146	2015	3
2	14	1510	147	2014	4
2	14	1511	148	2004	14
2	14	1512	149	2005	13
2	14	1513	150	2015	3
2	14	1514	151	2009	9
2	14	1515	152	2011	7
2	14	1516	153	2010	8
2	14	1517	154	2009	9
2	14	1518	155	2009	9
2	14	1519	156	2004	14
2	14	1520	157	2012	6
2	14	1521	158	2006	12
2	14	1522	159	2009	9
2	15	1523	1	2015	3
2	15	1524	2	2013	5
2	15	1525	3	2014	4
2	15	1526	4	2010	8
2	15	1527	5	2005	13
2	15	1528	6	2013	5
2	15	1529	7	2003	15
2	15	1530	8	2005	13
2	15	1531	9	2008	10
2	15	1532	10	2005	13
2	15	1533	11	2005	13
2	15	1534	12	2008	10
2	15	1535	13	2009	9
2	15	1536	14	1993	25
2	15	1537	15	1993	25
2	15	1538	16	1976	42
2	15	1539	17	2006	12
2	15	1540	18	2004	14
2	15	1541	19	2005	13
2	15	1542	20	2006	12
2	15	1543	21	2011	7
2	15	1544	22	1996	22
2	15	1545	23	2010	8
2	15	1546	24	2002	16
2	15	1547	25	2006	12
2	15	1548	26	2005	13
2	15	1549	27	2005	13
2	15	1550	28	2011	7
2	15	1551	29	2013	5
2	15	1552	30	2004	14
2	15	1553	31	1986	32
2	15	1554	32	2007	11
2	15	1555	33	2007	11
2	15	1556	34	2012	6
2	15	1557	35	1996	22
2	15	1558	36	2010	8
2	15	1559	37	2014	4
2	15	1560	38	2008	10
2	15	1561	39	2005	13
2	15	1562	40	2002	16
2	15	1563	41	2002	16
2	15	1564	42	2010	8
2	15	1565	43	2012	6
2	15	1566	44	2012	6
2	15	1567	45	2009	9
2	15	1568	46	2009	9
2	15	1569	47	2006	12
2	15	1570	48	2013	5
2	15	1571	49	2015	3
2	15	1572	50	2013	5
2	15	1573	51	2013	5
2	15	1574	52	2008	10
2	15	1575	53	2015	3
2	16	1576	1	2012	6
2	16	1577	2	2013	5
2	16	1578	3	2016	2
2	16	1579	4	2007	11
2	16	1580	5	2014	4
2	16	1581	6	2003	15
2	16	1582	7	1997	21
2	16	1583	8	2006	12
2	16	1584	9	1997	21
2	16	1585	10	2012	6
2	16	1586	11	1992	26
2	16	1587	12	1992	26
2	16	1588	13	1976	42
2	16	1589	14	1985	33
2	16	1590	15	2015	3
2	16	1591	16	1983	35
2	16	1592	17	1990	28
2	16	1593	18	2012	6
2	16	1594	19	2012	6
2	16	1595	20	2009	9
2	16	1596	21	2010	8
2	16	1597	22	2012	6
2	16	1598	23	2000	18
2	16	1599	24	2008	10
2	16	1600	25	1978	40
2	16	1601	26	1976	42
2	16	1602	27	1981	37
2	16	1603	28	1988	30
2	16	1604	29	1996	22
2	16	1605	30	2004	14
2	16	1606	31	2013	5
2	16	1607	32	2015	3
2	16	1608	33	2007	11
2	16	1609	34	2005	13
2	16	1610	35	2006	12
2	16	1611	36	2008	10
2	16	1612	37	2002	16
2	16	1613	38	1996	22
2	16	1614	39	2000	18
2	16	1615	40	1995	23
2	16	1616	41	1991	27
2	16	1617	42	1992	26
2	16	1618	43	2007	11
2	16	1619	44	2007	11
2	16	1620	45	2001	17
2	16	1621	46	2003	15
2	16	1622	47	2007	11
2	16	1623	48	1996	22
2	16	1624	49	2006	12
2	16	1625	50	2007	11
2	16	1626	51	2005	13
2	16	1627	52	2014	4
2	16	1628	53	2010	8
2	16	1629	54	2006	12
2	16	1630	55	2013	5
2	16	1631	56	2009	9
2	16	1632	57	2010	8
2	16	1633	58	2008	10
2	16	1634	59	2009	9
2	16	1635	60	2010	8
2	16	1636	61	1990	28
2	16	1637	62	1994	24
2	16	1638	63	2000	18
2	16	1639	64	2003	15
2	16	1640	65	2004	14
2	16	1641	66	2006	12
2	16	1642	67	2008	10
2	16	1643	68	2008	10
2	16	1644	69	2010	8
2	16	1645	70	2014	4
2	16	1646	71	2005	13
2	16	1647	72	2002	16
2	16	1648	73	2014	4
2	16	1649	74	2010	8
2	16	1650	75	2015	3
2	16	1651	76	1976	42
2	16	1652	77	1987	31
2	16	1653	78	2003	15
2	16	1654	79	2004	14
2	16	1655	80	2004	14
2	16	1656	81	2006	12
2	16	1657	82	1993	25
2	16	1658	83	2000	18
2	16	1659	84	2008	10
2	16	1660	85	2015	3
2	16	1661	86	2009	9
2	16	1662	87	2005	13
2	16	1663	88	2009	9
2	16	1664	89	1992	26
2	16	1665	90	1993	25
2	16	1666	91	1990	28
2	16	1667	92	2004	14
2	16	1668	93	2004	14
2	16	1669	94	2004	14
2	16	1670	95	2006	12
2	16	1671	96	1990	28
2	16	1672	97	1995	23
2	16	1673	98	2007	11
2	16	1674	99	1984	34
2	16	1675	100	2003	15
2	16	1676	101	1997	21
2	16	1677	102	2004	14
2	16	1678	103	2014	4
2	16	1679	104	2007	11
2	16	1680	105	2015	3
2	16	1681	106	2009	9
2	16	1682	107	1999	19
2	16	1683	108	2001	17
2	16	1684	109	2001	17
2	16	1685	110	2004	14
2	16	1686	111	2004	14
2	16	1687	112	2014	4
2	16	1688	113	2006	12
2	16	1689	114	2003	15
2	16	1690	115	1992	26
2	16	1691	116	1988	30
2	16	1692	117	1994	24
2	16	1693	118	1994	24
2	16	1694	119	1996	22
2	16	1695	120	2009	9
2	16	1696	121	1996	22
2	16	1697	122	1992	26
2	16	1698	123	1995	23
2	17	1699	1	2016	2
2	17	1700	2	2013	5
2	17	1701	3	2014	4
2	17	1702	4	2011	7
2	17	1703	5	2016	2
2	17	1704	6	2015	3
2	17	1705	7	2011	7
2	17	1706	8	2012	6
2	17	1707	9	2014	4
2	17	1708	10	2012	6
2	17	1709	11	2011	7
2	17	1710	12	2014	4
2	17	1711	13	2012	6
2	17	1712	14	2015	3
2	17	1713	15	2009	9
2	17	1714	16	2003	15
2	17	1715	17	2009	9
2	17	1716	18	2015	3
2	17	1717	19	2000	18
2	17	1718	20	2009	9
2	17	1719	21	2014	4
2	17	1720	22	2009	9
2	17	1721	23	2011	7
2	17	1722	24	2010	8
2	17	1723	25	2016	2
2	17	1724	26	2016	2
2	17	1725	27	2014	4
2	17	1726	28	2015	3
2	17	1727	29	2015	3
2	17	1728	30	2015	3
2	17	1729	31	2016	2
2	17	1730	32	2015	3
2	17	1731	33	2013	5
2	17	1732	34	2014	4
2	17	1733	35	2014	4
2	17	1734	36	2016	2
2	17	1735	37	2008	10
2	17	1736	38	1997	21
2	17	1737	39	1999	19
2	17	1738	40	1986	32
2	17	1739	41	2012	6
2	17	1740	42	2010	8
2	17	1741	43	2010	8
2	17	1742	44	2011	7
2	17	1743	45	2012	6
2	17	1744	46	2011	7
2	17	1745	47	2014	4
2	17	1746	48	2013	5
2	17	1747	49	2011	7
2	17	1748	50	2009	9
2	17	1749	51	2009	9
2	17	1750	52	2013	5
2	17	1751	53	2011	7
2	17	1752	54	2007	11
2	17	1753	55	2009	9
2	17	1754	56	2008	10
2	17	1755	57	2009	9
2	17	1756	58	2011	7
2	17	1757	59	2010	8
2	17	1758	60	2010	8
2	17	1759	61	2010	8
2	17	1760	62	2011	7
2	17	1761	63	2015	3
2	17	1762	64	2015	3
2	17	1763	65	2011	7
2	17	1764	66	2015	3
2	17	1765	67	2015	3
2	17	1766	68	2010	8
2	17	1767	69	2015	3
2	17	1768	70	2005	13
2	17	1769	71	2005	13
2	17	1770	72	2012	6
2	17	1771	73	2013	5
2	17	1772	74	2009	9
2	17	1773	75	2009	9
2	17	1774	76	2014	4
2	17	1775	77	2009	9
2	17	1776	78	2008	10
2	17	1777	79	2015	3
2	17	1778	80	2013	5
2	17	1779	81	2005	13
2	17	1780	82	2011	7
2	17	1781	83	2008	10
2	17	1782	84	2006	12
2	17	1783	85	2009	9
2	17	1784	86	2013	5
2	17	1785	87	2014	4
2	17	1786	88	2015	3
2	17	1787	89	2015	3
2	17	1788	90	2016	2
2	17	1789	91	2005	13
2	17	1790	92	2006	12
2	17	1791	93	2011	7
2	17	1792	94	1996	22
2	17	1793	95	1996	22
2	17	1794	96	2006	12
2	17	1795	97	2011	7
2	17	1796	98	2013	5
2	17	1797	99	2001	17
2	17	1798	100	2009	9
2	17	1799	101	2014	4
2	17	1800	102	2004	14
2	17	1801	103	2008	10
2	17	1802	104	2011	7
2	17	1803	105	2011	7
2	17	1804	106	2011	7
2	17	1805	107	2011	7
2	17	1806	108	2016	2
2	17	1807	109	2011	7
2	17	1808	110	2013	5
2	17	1809	111	2011	7
2	17	1810	112	2012	6
2	17	1811	113	2015	3
2	17	1812	114	1999	19
2	17	1813	115	2000	18
2	17	1814	116	2001	17
2	17	1815	117	2012	6
2	17	1816	118	2006	12
2	17	1817	119	1998	20
2	17	1818	120	1992	26
2	17	1819	121	2003	15
2	17	1820	122	2003	15
2	17	1821	123	2009	9
2	17	1822	124	1999	19
2	17	1823	125	2003	15
2	17	1824	126	2011	7
2	17	1825	127	2006	12
2	17	1826	128	2016	2
2	17	1827	129	2015	3
2	17	1828	130	2015	3
2	17	1829	131	2014	4
2	17	1830	132	2015	3
2	17	1831	133	2015	3
2	17	1832	134	2015	3
2	17	1833	135	2014	4
2	17	1834	136	2006	12
2	18	1835	1	1977	41
2	18	1836	2	1984	34
2	18	1837	3	1991	27
2	18	1838	4	1984	34
2	18	1839	5	2007	11
2	18	1840	6	2009	9
2	18	1841	7	1999	19
2	18	1842	8	2004	14
2	18	1843	9	2002	16
2	18	1844	10	2004	14
2	18	1845	11	2008	10
2	18	1846	12	1998	20
2	18	1847	13	2016	2
2	18	1848	14	2013	5
2	18	1849	15	2012	6
2	18	1850	16	2013	5
2	18	1851	17	2016	2
2	18	1852	18	2001	17
2	18	1853	19	1995	23
2	18	1854	20	2006	12
2	18	1855	21	2004	14
2	18	1856	22	2014	4
2	18	1857	23	1994	24
2	18	1858	24	1991	27
2	18	1859	25	2014	4
2	18	1860	26	2015	3
2	18	1861	27	1997	21
2	18	1862	28	2000	18
2	18	1863	29	2002	16
2	18	1864	30	2002	16
2	18	1865	31	2003	15
2	18	1866	32	2004	14
2	18	1867	33	2008	10
2	18	1868	34	2005	13
2	18	1869	35	2010	8
2	18	1870	36	2012	6
2	18	1871	37	2001	17
2	18	1872	38	2004	14
2	18	1873	39	2009	9
2	18	1874	40	2011	7
2	18	1875	41	2013	5
2	18	1876	42	2011	7
2	18	1877	43	2011	7
2	18	1878	44	2011	7
2	18	1879	45	2013	5
2	18	1880	46	2013	5
2	18	1881	47	1990	28
2	18	1882	48	1991	27
2	18	1883	49	2006	12
2	18	1884	50	2000	18
2	18	1885	51	2003	15
2	18	1886	52	2005	13
2	18	1887	53	1990	28
2	18	1888	54	1999	19
2	18	1889	55	2000	18
2	18	1890	56	2001	17
2	18	1891	57	2007	11
2	18	1892	58	2009	9
2	18	1893	59	2008	10
2	18	1894	60	2010	8
2	18	1895	61	2011	7
2	18	1896	62	2009	9
2	18	1897	63	2003	15
2	18	1898	64	2006	12
2	18	1899	65	2006	12
2	18	1900	66	2010	8
2	18	1901	67	2014	4
2	18	1902	68	2012	6
2	18	1903	69	2010	8
2	18	1904	70	1994	24
2	18	1905	71	1990	28
2	18	1906	72	2010	8
2	18	1907	73	2015	3
2	18	1908	74	1991	27
2	18	1909	75	1991	27
2	18	1910	76	1992	26
2	18	1911	77	2000	18
2	18	1912	78	2012	6
2	18	1913	79	1989	29
2	18	1914	80	1977	41
2	18	1915	81	1992	26
2	18	1916	82	1996	22
2	18	1917	83	1997	21
2	18	1918	84	1997	21
2	18	1919	85	1997	21
2	18	1920	86	1999	19
2	18	1921	87	2000	18
2	18	1922	88	2001	17
2	18	1923	89	2002	16
2	18	1924	90	2002	16
2	18	1925	91	2002	16
2	18	1926	92	2006	12
2	18	1927	93	2001	17
2	18	1928	94	2003	15
2	18	1929	95	1996	22
2	18	1930	96	1993	25
2	18	1931	97	1993	25
2	18	1932	98	1993	25
2	18	1933	99	2009	9
2	18	1934	100	2003	15
2	18	1935	101	1999	19
2	18	1936	102	2006	12
2	18	1937	103	2008	10
2	18	1938	104	1997	21
2	18	1939	105	2000	18
2	18	1940	106	2000	18
2	18	1941	107	1990	28
2	18	1942	108	2000	18
2	18	1943	109	1996	22
2	18	1944	110	1999	19
2	18	1945	111	2014	4
2	18	1946	112	2002	16
2	18	1947	113	2005	13
2	18	1948	114	2013	5
2	18	1949	115	2001	17
2	18	1950	116	2006	12
2	18	1951	117	1994	24
2	18	1952	118	2001	17
2	18	1953	119	1987	31
2	18	1954	120	2009	9
2	18	1955	121	1974	44
2	18	1956	122	1988	30
2	18	1957	123	1992	26
2	18	1958	124	2009	9
2	18	1959	125	1986	32
2	18	1960	126	2013	5
2	18	1961	127	2005	13
2	18	1962	128	1989	29
2	18	1963	129	1990	28
2	18	1964	130	2003	15
2	18	1965	131	2006	12
2	18	1966	132	2010	8
2	18	1967	133	1994	24
2	18	1968	134	1995	23
2	18	1969	135	2005	13
2	19	1970	1	2012	6
2	19	1971	2	2012	6
2	19	1972	3	2012	6
2	19	1973	4	2012	6
2	19	1974	5	2012	6
2	19	1975	6	2012	6
2	19	1976	7	2014	4
2	19	1977	8	2014	4
2	19	1978	9	2011	7
2	19	1979	10	2012	6
2	19	1980	11	2013	5
2	19	1981	12	2012	6
2	19	1982	13	2011	7
2	19	1983	14	2009	9
2	19	1984	15	2011	7
2	19	1985	16	2012	6
2	19	1986	17	2012	6
2	19	1987	18	2012	6
2	19	1988	19	2015	3
2	19	1989	20	2015	3
2	19	1990	21	2011	7
2	19	1991	22	2012	6
2	19	1992	23	2012	6
2	19	1993	24	2011	7
2	19	1994	25	2014	4
2	19	1995	26	2014	4
2	19	1996	27	2013	5
2	19	1997	28	2016	2
2	19	1998	29	2014	4
2	19	1999	30	2011	7
[truncated: 11,390 more rows]

## Sheet: Katzung_Citations
Book_$	Publication_year	Section_$	Section_Num	Chapter	Sex	ID	Year	Dif_2018	Dif_2017	Book_Numeric	Decade_10plus
Katzung	2017	1: Basic Principles	11	1	m	1	2009	9	8	2	0
Katzung	2017	1: Basic Principles	11	1	m	2	2004	14	13	2	1
Katzung	2017	1: Basic Principles	11	1	m	3	2013	5	4	2	0
Katzung	2017	1: Basic Principles	11	1	m	4	2010	8	7	2	0
Katzung	2017	1: Basic Principles	11	1	m	5	1998	20	19	2	1
Katzung	2017	1: Basic Principles	11	1	m	6	.	.	.	2	.
Katzung	2017	1: Basic Principles	11	1	m	7	2003	15	14	2	1
Katzung	2017	1: Basic Principles	11	1	m	8	2012	6	5	2	0
Katzung	2017	1: Basic Principles	11	1	m	9	.	.	.	2	.
Katzung	2017	1: Basic Principles	11	1	m	10	2011	7	6	2	0
Katzung	2017	1: Basic Principles	11	1	m	11	2007	11	10	2	1
Katzung	2017	1: Basic Principles	11	1	m	12	.	.	.	2	.
Katzung	2017	1: Basic Principles	11	1	m	13	.	.	.	2	.
Katzung	2017	1: Basic Principles	11	1	m	14	2012	6	5	2	0
Katzung	2017	1: Basic Principles	11	1	m	15	2011	7	6	2	0
Katzung	2017	1: Basic Principles	11	1	m	16	2008	10	9	2	1
Katzung	2017	1: Basic Principles	11	1	m	17	2010	8	7	2	0
Katzung	2017	1: Basic Principles	11	1	m	18	2011	7	6	2	0
Katzung	2017	1: Basic Principles	11	1	m	19	2008	10	9	2	1
Katzung	2017	1: Basic Principles	11	1	m	20	2005	13	12	2	1
Katzung	2017	1: Basic Principles	11	1	m	21	.	.	.	2	.
Katzung	2017	1: Basic Principles	11	1	m	22	2008	10	9	2	1
Katzung	2017	1: Basic Principles	11	1	m	23	.	.	.	2	.
Katzung	2017	1: Basic Principles	11	1	m	24	.	.	.	2	.
Katzung	2017	1: Basic Principles	11	1	m	25	.	.	.	2	.
Katzung	2017	1: Basic Principles	11	1	m	26	2010	8	7	2	0
Katzung	2017	1: Basic Principles	11	1	m	27	2004	14	13	2	1
Katzung	2017	1: Basic Principles	11	1	m	28	2007	11	10	2	1
Katzung	2017	1: Basic Principles	11	1	m	29	2011	7	6	2	0
Katzung	2017	1: Basic Principles	11	1	m	30	2011	7	6	2	0
Katzung	2017	1: Basic Principles	11	1	m	31	2006	12	11	2	1
Katzung	2017	1: Basic Principles	11	1	m	32	2012	6	5	2	0
Katzung	2017	1: Basic Principles	11	2	m	1	2005	13	12	2	1
Katzung	2017	1: Basic Principles	11	2	m	2	2003	15	14	2	1
Katzung	2017	1: Basic Principles	11	2	m	3	2010	8	7	2	0
Katzung	2017	1: Basic Principles	11	2	m	4	2006	12	11	2	1
Katzung	2017	1: Basic Principles	11	2	m	5	2010	8	7	2	0
Katzung	2017	1: Basic Principles	11	2	m	6	2002	16	15	2	1
Katzung	2017	1: Basic Principles	11	2	m	7	2005	13	12	2	1
Katzung	2017	1: Basic Principles	11	2	m	8	2002	16	15	2	1
Katzung	2017	1: Basic Principles	11	2	m	9	2004	14	13	2	1
Katzung	2017	1: Basic Principles	11	2	m	10	2013	5	4	2	0
Katzung	2017	1: Basic Principles	11	2	m	11	2004	14	13	2	1
Katzung	2017	1: Basic Principles	11	2	m	12	2007	11	10	2	1
Katzung	2017	1: Basic Principles	11	2	m	13	2010	8	7	2	0
Katzung	2017	1: Basic Principles	11	2	m	14	2002	16	15	2	1
Katzung	2017	1: Basic Principles	11	2	m	15	2009	9	8	2	0
Katzung	2017	1: Basic Principles	11	2	m	16	2002	16	15	2	1
Katzung	2017	1: Basic Principles	11	2	m	17	2003	15	14	2	1
Katzung	2017	1: Basic Principles	11	2	m	18	2012	6	5	2	0
Katzung	2017	1: Basic Principles	11	2	m	19	2009	9	8	2	0
Katzung	2017	1: Basic Principles	11	2	m	20	2005	13	12	2	1
Katzung	2017	1: Basic Principles	11	2	m	21	2008	10	9	2	1
Katzung	2017	1: Basic Principles	11	3	m	1	2002	16	15	2	1
Katzung	2017	1: Basic Principles	11	3	m	2	2013	5	4	2	0
Katzung	2017	1: Basic Principles	11	3	m	3	1999	19	18	2	1
Katzung	2017	1: Basic Principles	11	3	m	4	1981	37	36	2	1
Katzung	2017	1: Basic Principles	11	3	m	5	2013	5	4	2	0
Katzung	2017	1: Basic Principles	11	4	f	1	2013	5	4	2	0
Katzung	2017	1: Basic Principles	11	4	f	2	2009	9	8	2	0
Katzung	2017	1: Basic Principles	11	4	f	3	2009	9	8	2	0
Katzung	2017	1: Basic Principles	11	4	f	4	2005	13	12	2	1
Katzung	2017	1: Basic Principles	11	4	f	5	1993	25	24	2	1
Katzung	2017	1: Basic Principles	11	4	f	6	2005	13	12	2	1
Katzung	2017	1: Basic Principles	11	4	f	7	2010	8	7	2	0
Katzung	2017	1: Basic Principles	11	4	f	8	2005	13	12	2	1
Katzung	2017	1: Basic Principles	11	4	f	9	1997	21	20	2	1
Katzung	2017	1: Basic Principles	11	4	f	10	2001	17	16	2	1
Katzung	2017	1: Basic Principles	11	4	f	11	2007	11	10	2	1
Katzung	2017	1: Basic Principles	11	4	f	12	2010	8	7	2	0
Katzung	2017	1: Basic Principles	11	4	f	13	2001	17	16	2	1
Katzung	2017	1: Basic Principles	11	4	f	14	2013	5	4	2	0
Katzung	2017	1: Basic Principles	11	4	f	15	1992	26	25	2	1
Katzung	2017	1: Basic Principles	11	4	f	16	2001	17	16	2	1
Katzung	2017	1: Basic Principles	11	4	f	17	1981	37	36	2	1
Katzung	2017	1: Basic Principles	11	4	f	18	1997	21	20	2	1
Katzung	2017	1: Basic Principles	11	4	f	19	2004	14	13	2	1
Katzung	2017	1: Basic Principles	11	4	f	20	2008	10	9	2	1
Katzung	2017	1: Basic Principles	11	4	f	21	1996	22	21	2	1
Katzung	2017	1: Basic Principles	11	4	f	22	.	.	.	2	.
Katzung	2017	1: Basic Principles	11	4	f	23	2013	5	4	2	0
Katzung	2017	1: Basic Principles	11	4	f	24	2013	5	4	2	0
Katzung	2017	1: Basic Principles	11	4	f	25	2012	6	5	2	0
Katzung	2017	1: Basic Principles	11	4	f	26	2005	13	12	2	1
Katzung	2017	1: Basic Principles	11	4	f	27	2014	4	3	2	0
Katzung	2017	1: Basic Principles	11	4	f	28	2001	17	16	2	1
Katzung	2017	1: Basic Principles	11	4	f	29	1998	20	19	2	1
Katzung	2017	1: Basic Principles	11	4	f	30	2012	6	5	2	0
Katzung	2017	1: Basic Principles	11	4	f	31	2011	7	6	2	0
Katzung	2017	1: Basic Principles	11	4	f	32	2005	13	12	2	1
Katzung	2017	1: Basic Principles	11	4	f	33	2002	16	15	2	1
Katzung	2017	1: Basic Principles	11	4	f	34	2009	9	8	2	0
Katzung	2017	1: Basic Principles	11	4	f	35	2002	16	15	2	1
Katzung	2017	1: Basic Principles	11	5	f,f	1	2013	5	4	2	0
Katzung	2017	1: Basic Principles	11	5	f,f	2	1995	23	22	2	1
Katzung	2017	1: Basic Principles	11	5	f,f	3	2005	13	12	2	1
Katzung	2017	1: Basic Principles	11	5	f,f	4	2012	6	5	2	0
Katzung	2017	1: Basic Principles	11	5	f,f	5	2008	10	9	2	1
Katzung	2017	1: Basic Principles	11	5	f,f	6	2013	5	4	2	0
Katzung	2017	1: Basic Principles	11	5	f,f	7	2009	9	8	2	0
Katzung	2017	1: Basic Principles	11	5	f,f	8	2009	9	8	2	0
Katzung	2017	1: Basic Principles	11	5	f,f	9	2009	9	8	2	0
Katzung	2017	1: Basic Principles	11	5	f,f	10	2013	5	4	2	0
Katzung	2017	1: Basic Principles	11	5	f,f	11	2012	6	5	2	0
Katzung	2017	1: Basic Principles	11	5	f,f	12	2013	5	4	2	0
Katzung	2017	1: Basic Principles	11	5	f,f	13	2009	9	8	2	0
Katzung	2017	1: Basic Principles	11	5	f,f	14	2013	5	4	2	0
Katzung	2017	1: Basic Principles	11	5	f,f	15	2008	10	9	2	1
Katzung	2017	1: Basic Principles	11	5	f,f	16	2011	7	6	2	0
Katzung	2017	1: Basic Principles	11	5	f,f	17	2014	4	3	2	0
Katzung	2017	1: Basic Principles	11	5	f,f	18	2012	6	5	2	0
Katzung	2017	1: Basic Principles	11	5	f,f	19	2012	6	5	2	0
Katzung	2017	1: Basic Principles	11	5	f,f	20	2014	4	3	2	0
Katzung	2017	1: Basic Principles	11	5	f,f	21	2009	9	8	2	0
Katzung	2017	1: Basic Principles	11	5	f,f	22	2010	8	7	2	0
Katzung	2017	1: Basic Principles	11	5	f,f	23	2013	5	4	2	0
Katzung	2017	1: Basic Principles	11	5	f,f	24	2012	6	5	2	0
Katzung	2017	1: Basic Principles	11	5	f,f	25	2009	9	8	2	0
Katzung	2017	1: Basic Principles	11	5	f,f	26	2002	16	15	2	1
Katzung	2017	1: Basic Principles	11	5	f,f	27	2000	18	17	2	1
Katzung	2017	1: Basic Principles	11	5	f,f	28	1989	29	28	2	1
Katzung	2017	1: Basic Principles	11	5	f,f	29	2009	9	8	2	0
Katzung	2017	1: Basic Principles	11	5	f,f	30	2013	5	4	2	0
Katzung	2017	1: Basic Principles	11	5	f,f	31	2013	5	4	2	0
Katzung	2017	1: Basic Principles	11	5	f,f	32	2012	6	5	2	0
Katzung	2017	1: Basic Principles	11	5	f,f	33	2012	6	5	2	0
Katzung	2017	1: Basic Principles	11	5	f,f	34	2011	7	6	2	0
Katzung	2017	2: Autonomic Drugs	12	6	m	1	2011	7	6	2	0
Katzung	2017	2: Autonomic Drugs	12	6	m	2	2010	8	7	2	0
Katzung	2017	2: Autonomic Drugs	12	6	m	3	1992	26	25	2	1
Katzung	2017	2: Autonomic Drugs	12	6	m	4	2008	10	9	2	1
Katzung	2017	2: Autonomic Drugs	12	6	m	5	2012	6	5	2	0
Katzung	2017	2: Autonomic Drugs	12	6	m	6	2013	5	4	2	0
Katzung	2017	2: Autonomic Drugs	12	6	m	7	2009	9	8	2	0
Katzung	2017	2: Autonomic Drugs	12	6	m	8	1984	34	33	2	1
Katzung	2017	2: Autonomic Drugs	12	6	m	9	2002	16	15	2	1
Katzung	2017	2: Autonomic Drugs	12	6	m	10	2002	16	15	2	1
Katzung	2017	2: Autonomic Drugs	12	6	m	11	1992	26	25	2	1
Katzung	2017	2: Autonomic Drugs	12	6	m	12	2012	6	5	2	0
Katzung	2017	2: Autonomic Drugs	12	6	m	13	2009	9	8	2	0
Katzung	2017	2: Autonomic Drugs	12	6	m	14	2008	10	9	2	1
Katzung	2017	2: Autonomic Drugs	12	6	m	15	2009	9	8	2	0
Katzung	2017	2: Autonomic Drugs	12	6	m	16	2013	5	4	2	0
Katzung	2017	2: Autonomic Drugs	12	6	m	17	2007	11	10	2	1
Katzung	2017	2: Autonomic Drugs	12	6	m	18	2013	5	4	2	0
Katzung	2017	2: Autonomic Drugs	12	6	m	19	2012	6	5	2	0
Katzung	2017	2: Autonomic Drugs	12	6	m	20	2011	7	6	2	0
Katzung	2017	2: Autonomic Drugs	12	6	m	21	2007	11	10	2	1
Katzung	2017	2: Autonomic Drugs	12	6	m	22	2009	9	8	2	0
Katzung	2017	2: Autonomic Drugs	12	6	m	23	2012	6	5	2	0
Katzung	2017	2: Autonomic Drugs	12	6	m	24	2009	9	8	2	0
Katzung	2017	2: Autonomic Drugs	12	6	m	25	2009	9	8	2	0
Katzung	2017	2: Autonomic Drugs	12	6	m	26	2002	16	15	2	1
Katzung	2017	2: Autonomic Drugs	12	6	m	27	2010	8	7	2	0
Katzung	2017	2: Autonomic Drugs	12	7	m	1	2007	11	10	2	1
Katzung	2017	2: Autonomic Drugs	12	7	m	2	2010	8	7	2	0
Katzung	2017	2: Autonomic Drugs	12	7	m	3	2013	5	4	2	0
Katzung	2017	2: Autonomic Drugs	12	7	m	4	2013	5	4	2	0
Katzung	2017	2: Autonomic Drugs	12	7	m	5	2010	8	7	2	0
Katzung	2017	2: Autonomic Drugs	12	7	m	6	2003	15	14	2	1
Katzung	2017	2: Autonomic Drugs	12	7	m	7	2000	18	17	2	1
Katzung	2017	2: Autonomic Drugs	12	7	m	8	2003	15	14	2	1
Katzung	2017	2: Autonomic Drugs	12	7	m	9	2011	7	6	2	0
Katzung	2017	2: Autonomic Drugs	12	7	m	10	2004	14	13	2	1
Katzung	2017	2: Autonomic Drugs	12	7	m	11	1999	19	18	2	1
Katzung	2017	2: Autonomic Drugs	12	7	m	12	2003	15	14	2	1
Katzung	2017	2: Autonomic Drugs	12	7	m	13	2009	9	8	2	0
Katzung	2017	2: Autonomic Drugs	12	7	m	14	2013	5	4	2	0
Katzung	2017	2: Autonomic Drugs	12	7	m	15	2008	10	9	2	1
Katzung	2017	2: Autonomic Drugs	12	7	m	16	2001	17	16	2	1
Katzung	2017	2: Autonomic Drugs	12	7	m	17	2011	7	6	2	0
Katzung	2017	2: Autonomic Drugs	12	7	m	18	1979	39	38	2	1
Katzung	2017	2: Autonomic Drugs	12	7	m	19	2005	13	12	2	1
Katzung	2017	2: Autonomic Drugs	12	7	m	20	2007	11	10	2	1
Katzung	2017	2: Autonomic Drugs	12	8	m	1	2001	17	16	2	1
Katzung	2017	2: Autonomic Drugs	12	8	m	2	2013	5	4	2	0
Katzung	2017	2: Autonomic Drugs	12	8	m	3	2009	9	8	2	0
Katzung	2017	2: Autonomic Drugs	12	8	m	4	2005	13	12	2	1
Katzung	2017	2: Autonomic Drugs	12	8	m	5	2010	8	7	2	0
Katzung	2017	2: Autonomic Drugs	12	8	m	6	2005	13	12	2	1
Katzung	2017	2: Autonomic Drugs	12	8	m	7	2012	6	5	2	0
Katzung	2017	2: Autonomic Drugs	12	8	m	8	2008	10	9	2	1
Katzung	2017	2: Autonomic Drugs	12	8	m	9	2012	6	5	2	0
Katzung	2017	2: Autonomic Drugs	12	8	m	10	2002	16	15	2	1
Katzung	2017	2: Autonomic Drugs	12	8	m	11	2012	6	5	2	0
Katzung	2017	2: Autonomic Drugs	12	8	m	12	2010	8	7	2	0
Katzung	2017	2: Autonomic Drugs	12	8	m	13	2012	6	5	2	0
Katzung	2017	2: Autonomic Drugs	12	8	m	14	2009	9	8	2	0
Katzung	2017	2: Autonomic Drugs	12	8	m	15	2012	6	5	2	0
Katzung	2017	2: Autonomic Drugs	12	8	m	16	2009	9	8	2	0
Katzung	2017	2: Autonomic Drugs	12	8	m	17	2001	17	16	2	1
Katzung	2017	2: Autonomic Drugs	12	8	m	18	2008	10	9	2	1
Katzung	2017	2: Autonomic Drugs	12	8	m	19	2011	7	6	2	0
Katzung	2017	2: Autonomic Drugs	12	8	m	20	2010	8	7	2	0
Katzung	2017	2: Autonomic Drugs	12	8	m	21	2005	13	12	2	1
Katzung	2017	2: Autonomic Drugs	12	9	m,m	1	2013	5	4	2	0
Katzung	2017	2: Autonomic Drugs	12	9	m,m	2	2010	8	7	2	0
Katzung	2017	2: Autonomic Drugs	12	9	m,m	3	2010	8	7	2	0
Katzung	2017	2: Autonomic Drugs	12	9	m,m	4	2011	7	6	2	0
Katzung	2017	2: Autonomic Drugs	12	9	m,m	5	2012	6	5	2	0
Katzung	2017	2: Autonomic Drugs	12	9	m,m	6	2004	14	13	2	1
Katzung	2017	2: Autonomic Drugs	12	9	m,m	7	2011	7	6	2	0
Katzung	2017	2: Autonomic Drugs	12	9	m,m	8	2004	14	13	2	1
Katzung	2017	2: Autonomic Drugs	12	9	m,m	9	2011	7	6	2	0
Katzung	2017	2: Autonomic Drugs	12	9	m,m	10	2011	7	6	2	0
Katzung	2017	2: Autonomic Drugs	12	9	m,m	11	2006	12	11	2	1
Katzung	2017	2: Autonomic Drugs	12	9	m,m	12	2005	13	12	2	1
Katzung	2017	2: Autonomic Drugs	12	9	m,m	13	2008	10	9	2	1
Katzung	2017	2: Autonomic Drugs	12	9	m,m	14	2004	14	13	2	1
Katzung	2017	2: Autonomic Drugs	12	9	m,m	15	2005	13	12	2	1
Katzung	2017	2: Autonomic Drugs	12	9	m,m	16	2008	10	9	2	1
Katzung	2017	2: Autonomic Drugs	12	9	m,m	17	2011	7	6	2	0
Katzung	2017	2: Autonomic Drugs	12	10	m,m	1	2011	7	6	2	0
Katzung	2017	2: Autonomic Drugs	12	10	m,m	2	2012	6	5	2	0
Katzung	2017	2: Autonomic Drugs	12	10	m,m	3	2009	9	8	2	0
Katzung	2017	2: Autonomic Drugs	12	10	m,m	4	2008	10	9	2	1
Katzung	2017	2: Autonomic Drugs	12	10	m,m	5	2013	5	4	2	0
Katzung	2017	2: Autonomic Drugs	12	10	m,m	6	2007	11	10	2	1
Katzung	2017	2: Autonomic Drugs	12	10	m,m	7	1995	23	22	2	1
Katzung	2017	2: Autonomic Drugs	12	10	m,m	8	2005	13	12	2	1
Katzung	2017	2: Autonomic Drugs	12	10	m,m	9	1982	36	35	2	1
Katzung	2017	2: Autonomic Drugs	12	10	m,m	10	2003	15	14	2	1
Katzung	2017	2: Autonomic Drugs	12	10	m,m	11	2003	15	14	2	1
Katzung	2017	2: Autonomic Drugs	12	10	m,m	12	2008	10	9	2	1
Katzung	2017	2: Autonomic Drugs	12	10	m,m	13	2005	13	12	2	1
Katzung	2017	2: Autonomic Drugs	12	10	m,m	14	1993	25	24	2	1
Katzung	2017	2: Autonomic Drugs	12	10	m,m	15	1999	19	18	2	1
Katzung	2017	2: Autonomic Drugs	12	10	m,m	16	2011	7	6	2	0
Katzung	2017	2: Autonomic Drugs	12	10	m,m	17	2013	5	4	2	0
Katzung	2017	2: Autonomic Drugs	12	10	m,m	18	2010	8	7	2	0
Katzung	2017	2: Autonomic Drugs	12	10	m,m	19	1998	20	19	2	1
Katzung	2017	2: Autonomic Drugs	12	10	m,m	20	2003	15	14	2	1
Katzung	2017	2: Autonomic Drugs	12	10	m,m	21	2005	13	12	2	1
Katzung	2017	2: Autonomic Drugs	12	10	m,m	22	1996	22	21	2	1
Katzung	2017	2: Autonomic Drugs	12	10	m,m	23	2005	13	12	2	1
Katzung	2017	2: Autonomic Drugs	12	10	m,m	24	2006	12	11	2	1
Katzung	2017	2: Autonomic Drugs	12	10	m,m	25	2008	10	9	2	1
Katzung	2017	2: Autonomic Drugs	12	10	m,m	26	1949	69	68	2	1
Katzung	2017	2: Autonomic Drugs	12	10	m,m	27	2007	11	10	2	1
Katzung	2017	2: Autonomic Drugs	12	10	m,m	28	2006	12	11	2	1
Katzung	2017	2: Autonomic Drugs	12	10	m,m	29	2004	14	13	2	1
Katzung	2017	2: Autonomic Drugs	12	10	m,m	30	2008	10	9	2	1
Katzung	2017	2: Autonomic Drugs	12	10	m,m	31	2007	11	10	2	1
Katzung	2017	2: Autonomic Drugs	12	10	m,m	32	2003	15	14	2	1
Katzung	2017	3: Cardiovascular-Renal	13	11	m	1	2010	8	7	2	0
Katzung	2017	3: Cardiovascular-Renal	13	11	m	2	2009	9	8	2	0
Katzung	2017	3: Cardiovascular-Renal	13	11	m	3	2013	5	4	2	0
Katzung	2017	3: Cardiovascular-Renal	13	11	m	4	2011	7	6	2	0
Katzung	2017	3: Cardiovascular-Renal	13	11	m	5	2008	10	9	2	1
Katzung	2017	3: Cardiovascular-Renal	13	11	m	6	2008	10	9	2	1
Katzung	2017	3: Cardiovascular-Renal	13	11	m	7	2012	6	5	2	0
Katzung	2017	3: Cardiovascular-Renal	13	11	m	8	2012	6	5	2	0
Katzung	2017	3: Cardiovascular-Renal	13	11	m	9	2011	7	6	2	0
Katzung	2017	3: Cardiovascular-Renal	13	11	m	10	2008	10	9	2	1
Katzung	2017	3: Cardiovascular-Renal	13	11	m	11	2008	10	9	2	1
Katzung	2017	3: Cardiovascular-Renal	13	11	m	12	2014	4	3	2	0
Katzung	2017	3: Cardiovascular-Renal	13	11	m	13	2011	7	6	2	0
Katzung	2017	3: Cardiovascular-Renal	13	11	m	14	2011	7	6	2	0
Katzung	2017	3: Cardiovascular-Renal	13	11	m	15	2012	6	5	2	0
Katzung	2017	3: Cardiovascular-Renal	13	11	m	16	2013	5	4	2	0
Katzung	2017	3: Cardiovascular-Renal	13	11	m	17	2013	5	4	2	0
Katzung	2017	3: Cardiovascular-Renal	13	11	m	18	2007	11	10	2	1
Katzung	2017	3: Cardiovascular-Renal	13	11	m	19	2009	9	8	2	0
Katzung	2017	3: Cardiovascular-Renal	13	11	m	20	2006	12	11	2	1
Katzung	2017	3: Cardiovascular-Renal	13	11	m	21	2008	10	9	2	1
Katzung	2017	3: Cardiovascular-Renal	13	11	m	22	2010	8	7	2	0
Katzung	2017	3: Cardiovascular-Renal	13	11	m	23	2011	7	6	2	0
Katzung	2017	3: Cardiovascular-Renal	13	11	m	24	2011	7	6	2	0
Katzung	2017	3: Cardiovascular-Renal	13	11	m	25	2005	13	12	2	1
Katzung	2017	3: Cardiovascular-Renal	13	11	m	26	2012	6	5	2	0
Katzung	2017	3: Cardiovascular-Renal	13	11	m	27	2012	6	5	2	0
Katzung	2017	3: Cardiovascular-Renal	13	11	m	28	2013	5	4	2	0
Katzung	2017	3: Cardiovascular-Renal	13	12	m	1	2011	7	6	2	0
Katzung	2017	3: Cardiovascular-Renal	13	12	m	2	2006	12	11	2	1
Katzung	2017	3: Cardiovascular-Renal	13	12	m	3	2014	4	3	2	0
Katzung	2017	3: Cardiovascular-Renal	13	12	m	4	1963	55	54	2	1
Katzung	2017	3: Cardiovascular-Renal	13	12	m	5	2004	14	13	2	1
Katzung	2017	3: Cardiovascular-Renal	13	12	m	6	2013	5	4	2	0
Katzung	2017	3: Cardiovascular-Renal	13	12	m	7	2002	16	15	2	1
Katzung	2017	3: Cardiovascular-Renal	13	12	m	8	2013	5	4	2	0
Katzung	2017	3: Cardiovascular-Renal	13	12	m	9	2004	14	13	2	1
Katzung	2017	3: Cardiovascular-Renal	13	12	m	10	2007	11	10	2	1
Katzung	2017	3: Cardiovascular-Renal	13	12	m	11	1981	37	36	2	1
Katzung	2017	3: Cardiovascular-Renal	13	12	m	12	2010	8	7	2	0
Katzung	2017	3: Cardiovascular-Renal	13	12	m	13	2007	11	10	2	1
Katzung	2017	3: Cardiovascular-Renal	13	12	m	14	2005	13	12	2	1
Katzung	2017	3: Cardiovascular-Renal	13	12	m	15	2013	5	4	2	0
Katzung	2017	3: Cardiovascular-Renal	13	12	m	16	2008	10	9	2	1
Katzung	2017	3: Cardiovascular-Renal	13	12	m	17	2009	9	8	2	0
Katzung	2017	3: Cardiovascular-Renal	13	12	m	18	2013	5	4	2	0
Katzung	2017	3: Cardiovascular-Renal	13	12	m	19	2008	10	9	2	1
Katzung	2017	3: Cardiovascular-Renal	13	12	m	20	2011	7	6	2	0
Katzung	2017	3: Cardiovascular-Renal	13	12	m	21	2003	15	14	2	1
Katzung	2017	3: Cardiovascular-Renal	13	12	m	22	2013	5	4	2	0
Katzung	2017	3: Cardiovascular-Renal	13	12	m	23	2008	10	9	2	1
Katzung	2017	3: Cardiovascular-Renal	13	12	m	24	2008	10	9	2	1
Katzung	2017	3: Cardiovascular-Renal	13	12	m	25	2009	9	8	2	0
Katzung	2017	3: Cardiovascular-Renal	13	12	m	26	2013	5	4	2	0
Katzung	2017	3: Cardiovascular-Renal	13	12	m	27	2011	7	6	2	0
Katzung	2017	3: Cardiovascular-Renal	13	12	m	28	2007	11	10	2	1
Katzung	2017	3: Cardiovascular-Renal	13	13	m	1	2009	9	8	2	0
Katzung	2017	3: Cardiovascular-Renal	13	13	m	2	2013	5	4	2	0
Katzung	2017	3: Cardiovascular-Renal	13	13	m	3	2013	5	4	2	0
Katzung	2017	3: Cardiovascular-Renal	13	13	m	4	2005	13	12	2	1
Katzung	2017	3: Cardiovascular-Renal	13	13	m	5	2011	7	6	2	0
Katzung	2017	3: Cardiovascular-Renal	13	13	m	6	2013	5	4	2	0
Katzung	2017	3: Cardiovascular-Renal	13	13	m	7	1987	31	30	2	1
Katzung	2017	3: Cardiovascular-Renal	13	13	m	8	2008	10	9	2	1
Katzung	2017	3: Cardiovascular-Renal	13	13	m	9	2008	10	9	2	1
Katzung	2017	3: Cardiovascular-Renal	13	13	m	10	2013	5	4	2	0
Katzung	2017	3: Cardiovascular-Renal	13	13	m	11	2011	7	6	2	0
Katzung	2017	3: Cardiovascular-Renal	13	13	m	12	2009	9	8	2	0
Katzung	2017	3: Cardiovascular-Renal	13	13	m	13	2009	9	8	2	0
Katzung	2017	3: Cardiovascular-Renal	13	13	m	14	2013	5	4	2	0
Katzung	2017	3: Cardiovascular-Renal	13	13	m	15	2010	8	7	2	0
Katzung	2017	3: Cardiovascular-Renal	13	13	m	16	2011	7	6	2	0
Katzung	2017	3: Cardiovascular-Renal	13	13	m	17	2012	6	5	2	0
Katzung	2017	3: Cardiovascular-Renal	13	13	m	18	2013	5	4	2	0
Katzung	2017	3: Cardiovascular-Renal	13	13	m	19	2010	8	7	2	0
Katzung	2017	3: Cardiovascular-Renal	13	13	m	20	2007	11	10	2	1
Katzung	2017	3: Cardiovascular-Renal	13	13	m	21	2005	13	12	2	1
Katzung	2017	3: Cardiovascular-Renal	13	13	m	22	2008	10	9	2	1
Katzung	2017	3: Cardiovascular-Renal	13	13	m	23	2009	9	8	2	0
Katzung	2017	3: Cardiovascular-Renal	13	13	m	24	2013	5	4	2	0
Katzung	2017	3: Cardiovascular-Renal	13	13	m	25	2013	5	4	2	0
Katzung	2017	3: Cardiovascular-Renal	13	13	m	26	2013	5	4	2	0
Katzung	2017	3: Cardiovascular-Renal	13	14	m,m	1	2013	5	4	2	0
Katzung	2017	3: Cardiovascular-Renal	13	14	m,m	2	2003	15	14	2	1
Katzung	2017	3: Cardiovascular-Renal	13	14	m,m	3	2012	6	5	2	0
Katzung	2017	3: Cardiovascular-Renal	13	14	m,m	4	2010	8	7	2	0
Katzung	2017	3: Cardiovascular-Renal	13	14	m,m	5	2010	8	7	2	0
Katzung	2017	3: Cardiovascular-Renal	13	14	m,m	6	2010	8	7	2	0
Katzung	2017	3: Cardiovascular-Renal	13	14	m,m	7	2009	9	8	2	0
Katzung	2017	3: Cardiovascular-Renal	13	14	m,m	8	1991	27	26	2	1
Katzung	2017	3: Cardiovascular-Renal	13	14	m,m	9	2007	11	10	2	1
Katzung	2017	3: Cardiovascular-Renal	13	14	m,m	10	2006	12	11	2	1
Katzung	2017	3: Cardiovascular-Renal	13	14	m,m	11	2009	9	8	2	0
Katzung	2017	3: Cardiovascular-Renal	13	14	m,m	12	2007	11	10	2	1
Katzung	2017	3: Cardiovascular-Renal	13	14	m,m	13	.	.	.	2	.
Katzung	2017	3: Cardiovascular-Renal	13	14	m,m	14	2001	17	16	2	1
Katzung	2017	3: Cardiovascular-Renal	13	14	m,m	15	2013	5	4	2	0
Katzung	2017	3: Cardiovascular-Renal	13	14	m,m	16	2012	6	5	2	0
Katzung	2017	3: Cardiovascular-Renal	13	14	m,m	17	2008	10	9	2	1
Katzung	2017	3: Cardiovascular-Renal	13	14	m,m	18	2013	5	4	2	0
Katzung	2017	3: Cardiovascular-Renal	13	14	m,m	19	2002	16	15	2	1
Katzung	2017	3: Cardiovascular-Renal	13	14	m,m	20	2004	14	13	2	1
Katzung	2017	3: Cardiovascular-Renal	13	14	m,m	21	2005	13	12	2	1
Katzung	2017	3: Cardiovascular-Renal	13	14	m,m	22	2008	10	9	2	1
Katzung	2017	3: Cardiovascular-Renal	13	14	m,m	23	2013	5	4	2	0
Katzung	2017	3: Cardiovascular-Renal	13	14	m,m	24	1984	34	33	2	1
Katzung	2017	3: Cardiovascular-Renal	13	14	m,m	25	2004	14	13	2	1
Katzung	2017	3: Cardiovascular-Renal	13	14	m,m	26	2010	8	7	2	0
Katzung	2017	3: Cardiovascular-Renal	13	14	m,m	27	2012	6	5	2	0
Katzung	2017	3: Cardiovascular-Renal	13	14	m,m	28	2012	6	5	2	0
Katzung	2017	3: Cardiovascular-Renal	13	14	m,m	29	2005	13	12	2	1
Katzung	2017	3: Cardiovascular-Renal	13	14	m,m	30	2010	8	7	2	0
Katzung	2017	3: Cardiovascular-Renal	13	15	m,m,m	1	2002	16	15	2	1
Katzung	2017	3: Cardiovascular-Renal	13	15	m,m,m	2	2010	8	7	2	0
Katzung	2017	3: Cardiovascular-Renal	13	15	m,m,m	3	2013	5	4	2	0
Katzung	2017	3: Cardiovascular-Renal	13	15	m,m,m	4	2008	10	9	2	1
Katzung	2017	3: Cardiovascular-Renal	13	15	m,m,m	5	2014	4	3	2	0
Katzung	2017	3: Cardiovascular-Renal	13	15	m,m,m	6	2009	9	8	2	0
Katzung	2017	3: Cardiovascular-Renal	13	15	m,m,m	7	2003	15	14	2	1
Katzung	2017	3: Cardiovascular-Renal	13	15	m,m,m	8	2009	9	8	2	0
Katzung	2017	3: Cardiovascular-Renal	13	15	m,m,m	9	2001	17	16	2	1
Katzung	2017	3: Cardiovascular-Renal	13	15	m,m,m	10	2009	9	8	2	0
Katzung	2017	3: Cardiovascular-Renal	13	15	m,m,m	11	2008	10	9	2	1
Katzung	2017	3: Cardiovascular-Renal	13	15	m,m,m	12	2006	12	11	2	1
Katzung	2017	3: Cardiovascular-Renal	13	15	m,m,m	13	2006	12	11	2	1
Katzung	2017	3: Cardiovascular-Renal	13	15	m,m,m	14	2010	8	7	2	0
Katzung	2017	3: Cardiovascular-Renal	13	15	m,m,m	15	2004	14	13	2	1
Katzung	2017	3: Cardiovascular-Renal	13	15	m,m,m	16	2004	14	13	2	1
Katzung	2017	3: Cardiovascular-Renal	13	15	m,m,m	17	2007	11	10	2	1
Katzung	2017	3: Cardiovascular-Renal	13	15	m,m,m	18	2008	10	9	2	1
Katzung	2017	3: Cardiovascular-Renal	13	15	m,m,m	19	2009	9	8	2	0
Katzung	2017	3: Cardiovascular-Renal	13	15	m,m,m	20	2003	15	14	2	1
Katzung	2017	3: Cardiovascular-Renal	13	15	m,m,m	21	2005	13	12	2	1
Katzung	2017	3: Cardiovascular-Renal	13	15	m,m,m	22	2013	5	4	2	0
Katzung	2017	3: Cardiovascular-Renal	13	15	m,m,m	23	2007	11	10	2	1
Katzung	2017	3: Cardiovascular-Renal	13	15	m,m,m	24	2004	14	13	2	1
Katzung	2017	3: Cardiovascular-Renal	13	15	m,m,m	25	2003	15	14	2	1
Katzung	2017	3: Cardiovascular-Renal	13	15	m,m,m	26	2008	10	9	2	1
Katzung	2017	3: Cardiovascular-Renal	13	15	m,m,m	27	2004	14	13	2	1
Katzung	2017	3: Cardiovascular-Renal	13	15	m,m,m	28	2013	5	4	2	0
Katzung	2017	3: Cardiovascular-Renal	13	15	m,m,m	29	2008	10	9	2	1
Katzung	2017	3: Cardiovascular-Renal	13	15	m,m,m	30	2002	16	15	2	1
Katzung	2017	4: Drugs With Important	14	16	m	1	2007	11	10	2	1
Katzung	2017	4: Drugs With Important	14	16	m	2	2001	17	16	2	1
Katzung	2017	4: Drugs With Important	14	16	m	3	2006	12	11	2	1
Katzung	2017	4: Drugs With Important	14	16	m	4	2013	5	4	2	0
Katzung	2017	4: Drugs With Important	14	16	m	5	2007	11	10	2	1
Katzung	2017	4: Drugs With Important	14	16	m	6	2011	7	6	2	0
Katzung	2017	4: Drugs With Important	14	16	m	7	2010	8	7	2	0
Katzung	2017	4: Drugs With Important	14	16	m	8	2007	11	10	2	1
Katzung	2017	4: Drugs With Important	14	16	m	9	2011	7	6	2	0
Katzung	2017	4: Drugs With Important	14	16	m	10	2009	9	8	2	0
Katzung	2017	4: Drugs With Important	14	16	m	11	2008	10	9	2	1
Katzung	2017	4: Drugs With Important	14	16	m	12	2011	7	6	2	0
Katzung	2017	4: Drugs With Important	14	16	m	13	2013	5	4	2	0
Katzung	2017	4: Drugs With Important	14	16	m	14	2004	14	13	2	1
Katzung	2017	4: Drugs With Important	14	16	m	15	2005	13	12	2	1
Katzung	2017	4: Drugs With Important	14	16	m	16	2013	5	4	2	0
Katzung	2017	4: Drugs With Important	14	16	m	17	2013	5	4	2	0
Katzung	2017	4: Drugs With Important	14	16	m	18	2010	8	7	2	0
Katzung	2017	4: Drugs With Important	14	16	m	19	2008	10	9	2	1
Katzung	2017	4: Drugs With Important	14	16	m	20	2010	8	7	2	0
Katzung	2017	4: Drugs With Important	14	16	m	21	2010	8	7	2	0
Katzung	2017	4: Drugs With Important	14	16	m	22	2001	17	16	2	1
Katzung	2017	4: Drugs With Important	14	16	m	23	2010	8	7	2	0
Katzung	2017	4: Drugs With Important	14	16	m	24	2013	5	4	2	0
Katzung	2017	4: Drugs With Important	14	16	m	25	1969	49	48	2	1
Katzung	2017	4: Drugs With Important	14	16	m	26	1951	67	66	2	1
Katzung	2017	4: Drugs With Important	14	16	m	27	2012	6	5	2	0
Katzung	2017	4: Drugs With Important	14	16	m	28	1986	32	31	2	1
Katzung	2017	4: Drugs With Important	14	16	m	29	2002	16	15	2	1
Katzung	2017	4: Drugs With Important	14	16	m	30	1999	19	18	2	1
Katzung	2017	4: Drugs With Important	14	16	m	31	1992	26	25	2	1
Katzung	2017	4: Drugs With Important	14	16	m	32	2008	10	9	2	1
Katzung	2017	4: Drugs With Important	14	16	m	33	2008	10	9	2	1
Katzung	2017	4: Drugs With Important	14	16	m	34	2013	5	4	2	0
Katzung	2017	4: Drugs With Important	14	17	m	1	2010	8	7	2	0
Katzung	2017	4: Drugs With Important	14	17	m	2	2010	8	7	2	0
Katzung	2017	4: Drugs With Important	14	17	m	3	2012	6	5	2	0
Katzung	2017	4: Drugs With Important	14	17	m	4	2013	5	4	2	0
Katzung	2017	4: Drugs With Important	14	17	m	5	2013	5	4	2	0
Katzung	2017	4: Drugs With Important	14	17	m	6	2013	5	4	2	0
Katzung	2017	4: Drugs With Important	14	17	m	7	2012	6	5	2	0
Katzung	2017	4: Drugs With Important	14	17	m	8	2012	6	5	2	0
Katzung	2017	4: Drugs With Important	14	17	m	9	2011	7	6	2	0
Katzung	2017	4: Drugs With Important	14	17	m	10	2010	8	7	2	0
Katzung	2017	4: Drugs With Important	14	17	m	11	2011	7	6	2	0
Katzung	2017	4: Drugs With Important	14	17	m	12	2010	8	7	2	0
Katzung	2017	4: Drugs With Important	14	17	m	13	2011	7	6	2	0
Katzung	2017	4: Drugs With Important	14	17	m	14	2010	8	7	2	0
Katzung	2017	4: Drugs With Important	14	17	m	15	2010	8	7	2	0
Katzung	2017	4: Drugs With Important	14	17	m	16	2008	10	9	2	1
Katzung	2017	4: Drugs With Important	14	17	m	17	2013	5	4	2	0
Katzung	2017	4: Drugs With Important	14	17	m	18	2012	6	5	2	0
Katzung	2017	4: Drugs With Important	14	17	m	19	2012	6	5	2	0
Katzung	2017	4: Drugs With Important	14	17	m	20	2008	10	9	2	1
Katzung	2017	4: Drugs With Important	14	17	m	21	2008	10	9	2	1
Katzung	2017	4: Drugs With Important	14	17	m	22	2011	7	6	2	0
Katzung	2017	4: Drugs With Important	14	17	m	23	2010	8	7	2	0
Katzung	2017	4: Drugs With Important	14	17	m	24	2013	5	4	2	0
Katzung	2017	4: Drugs With Important	14	17	m	25	2010	8	7	2	0
Katzung	2017	4: Drugs With Important	14	17	m	26	2011	7	6	2	0
Katzung	2017	4: Drugs With Important	14	17	m	27	2011	7	6	2	0
Katzung	2017	4: Drugs With Important	14	17	m	28	2010	8	7	2	0
Katzung	2017	4: Drugs With Important	14	17	m	29	2011	7	6	2	0
Katzung	2017	4: Drugs With Important	14	17	m	30	2013	5	4	2	0
Katzung	2017	4: Drugs With Important	14	17	m	31	2013	5	4	2	0
Katzung	2017	4: Drugs With Important	14	17	m	32	2012	6	5	2	0
Katzung	2017	4: Drugs With Important	14	17	m	33	2010	8	7	2	0
Katzung	2017	4: Drugs With Important	14	17	m	34	2009	9	8	2	0
Katzung	2017	4: Drugs With Important	14	17	m	35	2013	5	4	2	0
Katzung	2017	4: Drugs With Important	14	17	m	36	2013	5	4	2	0
Katzung	2017	4: Drugs With Important	14	17	m	37	2009	9	8	2	0
Katzung	2017	4: Drugs With Important	14	17	m	38	2009	9	8	2	0
Katzung	2017	4: Drugs With Important	14	17	m	39	2010	8	7	2	0
Katzung	2017	4: Drugs With Important	14	17	m	40	2012	6	5	2	0
Katzung	2017	4: Drugs With Important	14	17	m	41	2010	8	7	2	0
Katzung	2017	4: Drugs With Important	14	17	m	42	2008	10	9	2	1
Katzung	2017	4: Drugs With Important	14	17	m	43	2013	5	4	2	0
Katzung	2017	4: Drugs With Important	14	17	m	44	2013	5	4	2	0
Katzung	2017	4: Drugs With Important	14	17	m	45	2010	8	7	2	0
Katzung	2017	4: Drugs With Important	14	17	m	46	2013	5	4	2	0
Katzung	2017	4: Drugs With Important	14	17	m	47	2010	8	7	2	0
Katzung	2017	4: Drugs With Important	14	17	m	48	2013	5	4	2	0
Katzung	2017	4: Drugs With Important	14	17	m	49	2009	9	8	2	0
Katzung	2017	4: Drugs With Important	14	17	m	50	2010	8	7	2	0
Katzung	2017	4: Drugs With Important	14	17	m	51	2012	6	5	2	0
Katzung	2017	4: Drugs With Important	14	17	m	52	2010	8	7	2	0
Katzung	2017	4: Drugs With Important	14	17	m	53	2009	9	8	2	0
Katzung	2017	4: Drugs With Important	14	18	f,m	1	2011	7	6	2	0
Katzung	2017	4: Drugs With Important	14	18	f,m	2	2013	5	4	2	0
Katzung	2017	4: Drugs With Important	14	18	f,m	3	2000	18	17	2	1
Katzung	2017	4: Drugs With Important	14	18	f,m	4	2010	8	7	2	0
Katzung	2017	4: Drugs With Important	14	18	f,m	5	2008	10	9	2	1
Katzung	2017	4: Drugs With Important	14	18	f,m	6	1997	21	20	2	1
Katzung	2017	4: Drugs With Important	14	18	f,m	7	2011	7	6	2	0
Katzung	2017	4: Drugs With Important	14	18	f,m	8	2010	8	7	2	0
Katzung	2017	4: Drugs With Important	14	18	f,m	9	2009	9	8	2	0
Katzung	2017	4: Drugs With Important	14	18	f,m	10	2010	8	7	2	0
Katzung	2017	4: Drugs With Important	14	18	f,m	11	2013	5	4	2	0
Katzung	2017	4: Drugs With Important	14	18	f,m	12	2011	7	6	2	0
Katzung	2017	4: Drugs With Important	14	19	m	1	2006	12	11	2	1
Katzung	2017	4: Drugs With Important	14	19	m	2	2005	13	12	2	1
Katzung	2017	4: Drugs With Important	14	19	m	3	2005	13	12	2	1
Katzung	2017	4: Drugs With Important	14	19	m	4	2000	18	17	2	1
Katzung	2017	4: Drugs With Important	14	19	m	5	2006	12	11	2	1
Katzung	2017	4: Drugs With Important	14	19	m	6	2003	15	14	2	1
Katzung	2017	4: Drugs With Important	14	19	m	7	2007	11	10	2	1
Katzung	2017	4: Drugs With Important	14	19	m	8	2008	10	9	2	1
Katzung	2017	4: Drugs With Important	14	20	m,m	1	2011	7	6	2	0
Katzung	2017	4: Drugs With Important	14	20	m,m	2	2010	8	7	2	0
Katzung	2017	4: Drugs With Important	14	20	m,m	3	2011	7	6	2	0
Katzung	2017	4: Drugs With Important	14	20	m,m	4	2013	5	4	2	0
Katzung	2017	4: Drugs With Important	14	20	m,m	5	2010	8	7	2	0
Katzung	2017	4: Drugs With Important	14	20	m,m	6	2013	5	4	2	0
Katzung	2017	4: Drugs With Important	14	20	m,m	7	2011	7	6	2	0
Katzung	2017	4: Drugs With Important	14	20	m,m	8	2007	11	10	2	1
Katzung	2017	4: Drugs With Important	14	20	m,m	9	2012	6	5	2	0
Katzung	2017	4: Drugs With Important	14	20	m,m	10	2010	8	7	2	0
Katzung	2017	4: Drugs With Important	14	20	m,m	11	2010	8	7	2	0
Katzung	2017	4: Drugs With Important	14	20	m,m	12	2013	5	4	2	0
Katzung	2017	4: Drugs With Important	14	20	m,m	13	2013	5	4	2	0
Katzung	2017	4: Drugs With Important	14	20	m,m	14	2013	5	4	2	0
Katzung	2017	4: Drugs With Important	14	20	m,m	15	2010	8	7	2	0
Katzung	2017	4: Drugs With Important	14	20	m,m	16	2006	12	11	2	1
Katzung	2017	4: Drugs With Important	14	20	m,m	17	2006	12	11	2	1
Katzung	2017	4: Drugs With Important	14	20	m,m	18	2006	12	11	2	1
Katzung	2017	4: Drugs With Important	14	20	m,m	19	2014	4	3	2	0
Katzung	2017	4: Drugs With Important	14	20	m,m	20	2005	13	12	2	1
Katzung	2017	4: Drugs With Important	14	20	m,m	21	2000	18	17	2	1
Katzung	2017	4: Drugs With Important	14	20	m,m	22	2006	12	11	2	1
Katzung	2017	4: Drugs With Important	14	20	m,m	23	2001	17	16	2	1
Katzung	2017	4: Drugs With Important	14	20	m,m	24	2010	8	7	2	0
Katzung	2017	4: Drugs With Important	14	20	m,m	25	2001	17	16	2	1
Katzung	2017	4: Drugs With Important	14	20	m,m	26	2012	6	5	2	0
Katzung	2017	4: Drugs With Important	14	20	m,m	27	2011	7	6	2	0
Katzung	2017	4: Drugs With Important	14	20	m,m	28	2011	7	6	2	0
Katzung	2017	4: Drugs With Important	14	20	m,m	29	2006	12	11	2	1
Katzung	2017	4: Drugs With Important	14	20	m,m	30	2014	4	3	2	0
Katzung	2017	4: Drugs With Important	14	20	m,m	31	2011	7	6	2	0
Katzung	2017	4: Drugs With Important	14	20	m,m	32	2008	10	9	2	1
Katzung	2017	4: Drugs With Important	14	20	m,m	33	2011	7	6	2	0
Katzung	2017	4: Drugs With Important	14	20	m,m	34	2010	8	7	2	0
Katzung	2017	4: Drugs With Important	14	20	m,m	35	2009	9	8	2	0
Katzung	2017	4: Drugs With Important	14	20	m,m	36	2010	8	7	2	0
Katzung	2017	4: Drugs With Important	14	20	m,m	37	2011	7	6	2	0
Katzung	2017	4: Drugs With Important	14	20	m,m	38	2014	4	3	2	0
Katzung	2017	4: Drugs With Important	14	20	m,m	39	2010	8	7	2	0
Katzung	2017	4: Drugs With Important	14	20	m,m	40	2011	7	6	2	0
Katzung	2017	4: Drugs With Important	14	20	m,m	41	2013	5	4	2	0
Katzung	2017	4: Drugs With Important	14	20	m,m	42	2011	7	6	2	0
Katzung	2017	5: Drugs That Act in the	15	21	m,m	1	2009	9	8	2	0
Katzung	2017	5: Drugs That Act in the	15	21	m,m	2	2009	9	8	2	0
Katzung	2017	5: Drugs That Act in the	15	21	m,m	3	2012	6	5	2	0
Katzung	2017	5: Drugs That Act in the	15	21	m,m	4	2011	7	6	2	0
Katzung	2017	5: Drugs That Act in the	15	21	m,m	5	2012	6	5	2	0
Katzung	2017	5: Drugs That Act in the	15	21	m,m	6	2012	6	5	2	0
Katzung	2017	5: Drugs That Act in the	15	21	m,m	7	2012	6	5	2	0
Katzung	2017	5: Drugs That Act in the	15	21	m,m	8	2001	17	16	2	1
Katzung	2017	5: Drugs That Act in the	15	21	m,m	9	2012	6	5	2	0
Katzung	2017	5: Drugs That Act in the	15	21	m,m	10	2012	6	5	2	0
Katzung	2017	5: Drugs That Act in the	15	21	m,m	11	2004	14	13	2	1
Katzung	2017	5: Drugs That Act in the	15	21	m,m	12	2009	9	8	2	0
Katzung	2017	5: Drugs That Act in the	15	21	m,m	13	2013	5	4	2	0
Katzung	2017	5: Drugs That Act in the	15	21	m,m	14	2011	7	6	2	0
Katzung	2017	5: Drugs That Act in the	15	21	m,m	15	2010	8	7	2	0
Katzung	2017	5: Drugs That Act in the	15	22	m	1	2005	13	12	2	1
Katzung	2017	5: Drugs That Act in the	15	22	m	2	2004	14	13	2	1
Katzung	2017	5: Drugs That Act in the	15	22	m	3	2004	14	13	2	1
Katzung	2017	5: Drugs That Act in the	15	22	m	4	2007	11	10	2	1
Katzung	2017	5: Drugs That Act in the	15	22	m	5	2009	9	8	2	0
Katzung	2017	5: Drugs That Act in the	15	22	m	6	2007	11	10	2	1
Katzung	2017	5: Drugs That Act in the	15	22	m	7	2010	8	7	2	0
Katzung	2017	5: Drugs That Act in the	15	22	m	8	2004	14	13	2	1
Katzung	2017	5: Drugs That Act in the	15	22	m	9	2012	6	5	2	0
Katzung	2017	5: Drugs That Act in the	15	22	m	10	2006	12	11	2	1
Katzung	2017	5: Drugs That Act in the	15	22	m	11	2002	16	15	2	1
Katzung	2017	5: Drugs That Act in the	15	22	m	12	2008	10	9	2	1
Katzung	2017	5: Drugs That Act in the	15	22	m	13	2003	15	14	2	1
Katzung	2017	5: Drugs That Act in the	15	22	m	14	2005	13	12	2	1
Katzung	2017	5: Drugs That Act in the	15	22	m	15	2002	16	15	2	1
Katzung	2017	5: Drugs That Act in the	15	22	m	16	2004	14	13	2	1
Katzung	2017	5: Drugs That Act in the	15	22	m	17	2009	9	8	2	0
Katzung	2017	5: Drugs That Act in the	15	22	m	18	2001	17	16	2	1
Katzung	2017	5: Drugs That Act in the	15	22	m	19	2002	16	15	2	1
Katzung	2017	5: Drugs That Act in the	15	22	m	20	2014	4	3	2	0
Katzung	2017	5: Drugs That Act in the	15	22	m	21	2006	12	11	2	1
Katzung	2017	5: Drugs That Act in the	15	22	m	22	2009	9	8	2	0
Katzung	2017	5: Drugs That Act in the	15	22	m	23	2005	13	12	2	1
Katzung	2017	5: Drugs That Act in the	15	22	m	24	2004	14	13	2	1
Katzung	2017	5: Drugs That Act in the	15	22	m	25	2005	13	12	2	1
Katzung	2017	5: Drugs That Act in the	15	22	m	26	2004	14	13	2	1
Katzung	2017	5: Drugs That Act in the	15	22	m	27	2006	12	11	2	1
Katzung	2017	5: Drugs That Act in the	15	23	f,m	1	2008	10	9	2	1
Katzung	2017	5: Drugs That Act in the	15	23	f,m	2	2006	12	11	2	1
Katzung	2017	5: Drugs That Act in the	15	23	f,m	3	2009	9	8	2	0
Katzung	2017	5: Drugs That Act in the	15	23	f,m	4	2007	11	10	2	1
Katzung	2017	5: Drugs That Act in the	15	23	f,m	5	.	.	.	2	.
Katzung	2017	5: Drugs That Act in the	15	23	f,m	6	2009	9	8	2	0
Katzung	2017	5: Drugs That Act in the	15	23	f,m	7	2007	11	10	2	1
Katzung	2017	5: Drugs That Act in the	15	23	f,m	8	2006	12	11	2	1
Katzung	2017	5: Drugs That Act in the	15	23	f,m	9	2007	11	10	2	1
Katzung	2017	5: Drugs That Act in the	15	23	f,m	10	2007	11	10	2	1
Katzung	2017	5: Drugs That Act in the	15	23	f,m	11	2008	10	9	2	1
Katzung	2017	5: Drugs That Act in the	15	23	f,m	12	2006	12	11	2	1
Katzung	2017	5: Drugs That Act in the	15	23	f,m	13	2007	11	10	2	1
Katzung	2017	5: Drugs That Act in the	15	23	f,m	14	2008	10	9	2	1
Katzung	2017	5: Drugs That Act in the	15	23	f,m	15	2007	11	10	2	1
Katzung	2017	5: Drugs That Act in the	15	23	f,m	16	2009	9	8	2	0
Katzung	2017	5: Drugs That Act in the	15	23	f,m	17	2009	9	8	2	0
Katzung	2017	5: Drugs That Act in the	15	23	f,m	18	2008	10	9	2	1
Katzung	2017	5: Drugs That Act in the	15	23	f,m	19	2008	10	9	2	1
Katzung	2017	5: Drugs That Act in the	15	23	f,m	20	2008	10	9	2	1
Katzung	2017	5: Drugs That Act in the	15	23	f,m	21	.	.	.	2	.
Katzung	2017	5: Drugs That Act in the	15	23	f,m	22	2007	11	10	2	1
Katzung	2017	5: Drugs That Act in the	15	23	f,m	23	2012	6	5	2	0
Katzung	2017	5: Drugs That Act in the	15	23	f,m	24	2007	11	10	2	1
Katzung	2017	5: Drugs That Act in the	15	23	f,m	25	2007	11	10	2	1
Katzung	2017	5: Drugs That Act in the	15	23	f,m	26	2009	9	8	2	0
Katzung	2017	5: Drugs That Act in the	15	23	f,m	27	2005	13	12	2	1
Katzung	2017	5: Drugs That Act in the	15	23	f,m	28	2008	10	9	2	1
Katzung	2017	5: Drugs That Act in the	15	23	f,m	29	2003	15	14	2	1
Katzung	2017	5: Drugs That Act in the	15	24	m,m	1	2008	10	9	2	1
Katzung	2017	5: Drugs That Act in the	15	24	m,m	2	2010	8	7	2	0
Katzung	2017	5: Drugs That Act in the	15	24	m,m	3	2009	9	8	2	0
Katzung	2017	5: Drugs That Act in the	15	24	m,m	4	2012	6	5	2	0
Katzung	2017	5: Drugs That Act in the	15	24	m,m	5	2007	11	10	2	1
Katzung	2017	5: Drugs That Act in the	15	24	m,m	6	2011	7	6	2	0
Katzung	2017	5: Drugs That Act in the	15	24	m,m	7	2010	8	7	2	0
Katzung	2017	5: Drugs That Act in the	15	24	m,m	8	2013	5	4	2	0
Katzung	2017	5: Drugs That Act in the	15	24	m,m	9	2010	8	7	2	0
Katzung	2017	5: Drugs That Act in the	15	24	m,m	10	2008	10	9	2	1
Katzung	2017	5: Drugs That Act in the	15	24	m,m	11	2009	9	8	2	0
Katzung	2017	5: Drugs That Act in the	15	24	m,m	12	2007	11	10	2	1
Katzung	2017	5: Drugs That Act in the	15	24	m,m	13	2011	7	6	2	0
Katzung	2017	5: Drugs That Act in the	15	24	m,m	14	2010	8	7	2	0
Katzung	2017	5: Drugs That Act in the	15	24	m,m	15	2012	6	5	2	0
Katzung	2017	5: Drugs That Act in the	15	24	m,m	16	2013	5	4	2	0
Katzung	2017	5: Drugs That Act in the	15	24	m,m	17	2013	5	4	2	0
Katzung	2017	5: Drugs That Act in the	15	24	m,m	18	2013	5	4	2	0
Katzung	2017	5: Drugs That Act in the	15	24	m,m	19	2012	6	5	2	0
Katzung	2017	5: Drugs That Act in the	15	25	m,m	1	2007	11	10	2	1
Katzung	2017	5: Drugs That Act in the	15	25	m,m	2	1998	20	19	2	1
Katzung	2017	5: Drugs That Act in the	15	25	m,m	3	2010	8	7	2	0
Katzung	2017	5: Drugs That Act in the	15	25	m,m	4	1965	53	52	2	1
Katzung	2017	5: Drugs That Act in the	15	25	m,m	5	2003	15	14	2	1
Katzung	2017	5: Drugs That Act in the	15	25	m,m	6	2005	13	12	2	1
Katzung	2017	5: Drugs That Act in the	15	25	m,m	7	2005	13	12	2	1
Katzung	2017	5: Drugs That Act in the	15	25	m,m	8	2011	7	6	2	0
Katzung	2017	5: Drugs That Act in the	15	25	m,m	9	2009	9	8	2	0
Katzung	2017	5: Drugs That Act in the	15	25	m,m	10	2008	10	9	2	1
Katzung	2017	5: Drugs That Act in the	15	25	m,m	11	2010	8	7	2	0
Katzung	2017	5: Drugs That Act in the	15	25	m,m	12	2004	14	13	2	1
Katzung	2017	5: Drugs That Act in the	15	25	m,m	13	1998	20	19	2	1
Katzung	2017	5: Drugs That Act in the	15	25	m,m	14	2005	13	12	2	1
Katzung	2017	5: Drugs That Act in the	15	25	m,m	15	1991	27	26	2	1
Katzung	2017	5: Drugs That Act in the	15	26	m	1	1983	35	34	2	1
Katzung	2017	5: Drugs That Act in the	15	26	m	2	1979	39	38	2	1
Katzung	2017	5: Drugs That Act in the	15	26	m	3	2012	6	5	2	0
Katzung	2017	5: Drugs That Act in the	15	26	m	4	2011	7	6	2	0
Katzung	2017	5: Drugs That Act in the	15	26	m	5	1997	21	20	2	1
Katzung	2017	5: Drugs That Act in the	15	26	m	6	1990	28	27	2	1
Katzung	2017	5: Drugs That Act in the	15	26	m	7	2005	13	12	2	1
Katzung	2017	5: Drugs That Act in the	15	26	m	8	2009	9	8	2	0
Katzung	2017	5: Drugs That Act in the	15	26	m	9	1982	36	35	2	1
Katzung	2017	5: Drugs That Act in the	15	26	m	10	2010	8	7	2	0
Katzung	2017	5: Drugs That Act in the	15	26	m	11	2005	13	12	2	1
Katzung	2017	5: Drugs That Act in the	15	26	m	12	1997	21	20	2	1
Katzung	2017	5: Drugs That Act in the	15	26	m	13	2002	16	15	2	1
Katzung	2017	5: Drugs That Act in the	15	26	m	14	2010	8	7	2	0
Katzung	2017	5: Drugs That Act in the	15	26	m	15	1992	26	25	2	1
Katzung	2017	5: Drugs That Act in the	15	26	m	16	1994	24	23	2	1
Katzung	2017	5: Drugs That Act in the	15	26	m	17	1998	20	19	2	1
Katzung	2017	5: Drugs That Act in the	15	26	m	18	2013	5	4	2	0
Katzung	2017	5: Drugs That Act in the	15	26	m	19	2003	15	14	2	1
Katzung	2017	5: Drugs That Act in the	15	26	m	20	1995	23	22	2	1
Katzung	2017	5: Drugs That Act in the	15	26	m	21	1977	41	40	2	1
Katzung	2017	5: Drugs That Act in the	15	26	m	22	1998	20	19	2	1
Katzung	2017	5: Drugs That Act in the	15	26	m	23	2004	14	13	2	1
Katzung	2017	5: Drugs That Act in the	15	26	m	24	2013	5	4	2	0
Katzung	2017	5: Drugs That Act in the	15	26	m	25	1891	127	126	2	1
Katzung	2017	5: Drugs That Act in the	15	26	m	26	2010	8	7	2	0
Katzung	2017	5: Drugs That Act in the	15	26	m	27	2002	16	15	2	1
Katzung	2017	5: Drugs That Act in the	15	26	m	28	1996	22	21	2	1
Katzung	2017	5: Drugs That Act in the	15	26	m	29	2009	9	8	2	0
Katzung	2017	5: Drugs That Act in the	15	26	m	30	1991	27	26	2	1
Katzung	2017	5: Drugs That Act in the	15	26	m	31	2005	13	12	2	1
Katzung	2017	5: Drugs That Act in the	15	26	m	32	2001	17	16	2	1
Katzung	2017	5: Drugs That Act in the	15	26	m	33	1995	23	22	2	1
Katzung	2017	5: Drugs That Act in the	15	26	m	34	1993	25	24	2	1
Katzung	2017	5: Drugs That Act in the	15	26	m	35	2008	10	9	2	1
Katzung	2017	5: Drugs That Act in the	15	26	m	36	2004	14	13	2	1
Katzung	2017	5: Drugs That Act in the	15	26	m	37	2005	13	12	2	1
Katzung	2017	5: Drugs That Act in the	15	26	m	38	2012	6	5	2	0
Katzung	2017	5: Drugs That Act in the	15	26	m	39	1998	20	19	2	1
Katzung	2017	5: Drugs That Act in the	15	27	f,m	1	2004	14	13	2	1
Katzung	2017	5: Drugs That Act in the	15	27	f,m	2	2010	8	7	2	0
Katzung	2017	5: Drugs That Act in the	15	27	f,m	3	2007	11	10	2	1
Katzung	2017	5: Drugs That Act in the	15	27	f,m	4	1984	34	33	2	1
Katzung	2017	5: Drugs That Act in the	15	27	f,m	5	2008	10	9	2	1
Katzung	2017	5: Drugs That Act in the	15	27	f,m	6	2007	11	10	2	1
Katzung	2017	5: Drugs That Act in the	15	27	f,m	7	2003	15	14	2	1
Katzung	2017	5: Drugs That Act in the	15	27	f,m	8	2001	17	16	2	1
Katzung	2017	5: Drugs That Act in the	15	27	f,m	9	2009	9	8	2	0
Katzung	2017	5: Drugs That Act in the	15	27	f,m	10	2009	9	8	2	0
Katzung	2017	5: Drugs That Act in the	15	27	f,m	11	2012	6	5	2	0
Katzung	2017	5: Drugs That Act in the	15	27	f,m	12	2008	10	9	2	1
Katzung	2017	5: Drugs That Act in the	15	27	f,m	13	1990	28	27	2	1
Katzung	2017	5: Drugs That Act in the	15	27	f,m	14	2010	8	7	2	0
Katzung	2017	5: Drugs That Act in the	15	27	f,m	15	2001	17	16	2	1
Katzung	2017	5: Drugs That Act in the	15	27	f,m	16	2010	8	7	2	0
Katzung	2017	5: Drugs That Act in the	15	27	f,m	17	2007	11	10	2	1
Katzung	2017	5: Drugs That Act in the	15	27	f,m	18	2009	9	8	2	0
Katzung	2017	5: Drugs That Act in the	15	27	f,m	19	2007	11	10	2	1
Katzung	2017	5: Drugs That Act in the	15	27	f,m	20	2002	16	15	2	1
Katzung	2017	5: Drugs That Act in the	15	27	f,m	21	2007	11	10	2	1
Katzung	2017	5: Drugs That Act in the	15	27	f,m	22	2008	10	9	2	1
Katzung	2017	5: Drugs That Act in the	15	27	f,m	23	2008	10	9	2	1
Katzung	2017	5: Drugs That Act in the	15	27	f,m	24	2007	11	10	2	1
Katzung	2017	5: Drugs That Act in the	15	27	f,m	25	2004	14	13	2	1
Katzung	2017	5: Drugs That Act in the	15	27	f,m	26	2012	6	5	2	0
Katzung	2017	5: Drugs That Act in the	15	27	f,m	27	2010	8	7	2	0
Katzung	2017	5: Drugs That Act in the	15	27	f,m	28	2010	8	7	2	0
Katzung	2017	5: Drugs That Act in the	15	27	f,m	29	2000	18	17	2	1
Katzung	2017	5: Drugs That Act in the	15	27	f,m	30	2014	4	3	2	0
Katzung	2017	5: Drugs That Act in the	15	27	f,m	31	2008	10	9	2	1
Katzung	2017	5: Drugs That Act in the	15	27	f,m	32	2000	18	17	2	1
Katzung	2017	5: Drugs That Act in the	15	27	f,m	33	2013	5	4	2	0
Katzung	2017	5: Drugs That Act in the	15	27	f,m	34	2007	11	10	2	1
Katzung	2017	5: Drugs That Act in the	15	27	f,m	35	1998	20	19	2	1
Katzung	2017	5: Drugs That Act in the	15	27	f,m	36	2013	5	4	2	0
Katzung	2017	5: Drugs That Act in the	15	27	f,m	37	2012	6	5	2	0
Katzung	2017	5: Drugs That Act in the	15	27	f,m	38	2004	14	13	2	1
Katzung	2017	5: Drugs That Act in the	15	27	f,m	39	1992	26	25	2	1
Katzung	2017	5: Drugs That Act in the	15	27	f,m	40	2010	8	7	2	0
Katzung	2017	5: Drugs That Act in the	15	27	f,m	41	2008	10	9	2	1
Katzung	2017	5: Drugs That Act in the	15	27	f,m	42	2013	5	4	2	0
Katzung	2017	5: Drugs That Act in the	15	27	f,m	43	2010	8	7	2	0
Katzung	2017	5: Drugs That Act in the	15	27	f,m	44	2012	6	5	2	0
Katzung	2017	5: Drugs That Act in the	15	27	f,m	45	2006	12	11	2	1
Katzung	2017	5: Drugs That Act in the	15	27	f,m	46	2007	11	10	2	1
Katzung	2017	5: Drugs That Act in the	15	27	f,m	47	2011	7	6	2	0
Katzung	2017	5: Drugs That Act in the	15	27	f,m	48	2010	8	7	2	0
Katzung	2017	5: Drugs That Act in the	15	27	f,m	49	2006	12	11	2	1
Katzung	2017	5: Drugs That Act in the	15	27	f,m	50	2008	10	9	2	1
Katzung	2017	5: Drugs That Act in the	15	28	m	1	2008	10	9	2	1
Katzung	2017	5: Drugs That Act in the	15	28	m	2	2006	12	11	2	1
Katzung	2017	5: Drugs That Act in the	15	28	m	3	2010	8	7	2	0
Katzung	2017	5: Drugs That Act in the	15	28	m	4	2010	8	7	2	0
Katzung	2017	5: Drugs That Act in the	15	28	m	5	2010	8	7	2	0
Katzung	2017	5: Drugs That Act in the	15	28	m	6	2009	9	8	2	0
Katzung	2017	5: Drugs That Act in the	15	28	m	7	2010	8	7	2	0
Katzung	2017	5: Drugs That Act in the	15	28	m	8	2009	9	8	2	0
Katzung	2017	5: Drugs That Act in the	15	28	m	9	2010	8	7	2	0
Katzung	2017	5: Drugs That Act in the	15	28	m	10	2011	7	6	2	0
Katzung	2017	5: Drugs That Act in the	15	28	m	11	2013	5	4	2	0
Katzung	2017	5: Drugs That Act in the	15	28	m	12	2009	9	8	2	0
Katzung	2017	5: Drugs That Act in the	15	28	m	13	2010	8	7	2	0
Katzung	2017	5: Drugs That Act in the	15	28	m	14	2009	9	8	2	0
Katzung	2017	5: Drugs That Act in the	15	28	m	15	2010	8	7	2	0
Katzung	2017	5: Drugs That Act in the	15	28	m	16	2010	8	7	2	0
Katzung	2017	5: Drugs That Act in the	15	28	m	17	2011	7	6	2	0
Katzung	2017	5: Drugs That Act in the	15	28	m	18	2013	5	4	2	0
Katzung	2017	5: Drugs That Act in the	15	28	m	19	2009	9	8	2	0
Katzung	2017	5: Drugs That Act in the	15	28	m	20	2010	8	7	2	0
Katzung	2017	5: Drugs That Act in the	15	28	m	21	2013	5	4	2	0
Katzung	2017	5: Drugs That Act in the	15	28	m	22	2010	8	7	2	0
Katzung	2017	5: Drugs That Act in the	15	28	m	23	2008	10	9	2	1
Katzung	2017	5: Drugs That Act in the	15	28	m	24	2011	7	6	2	0
Katzung	2017	5: Drugs That Act in the	15	28	m	25	2010	8	7	2	0
Katzung	2017	5: Drugs That Act in the	15	28	m	26	2013	5	4	2	0
Katzung	2017	5: Drugs That Act in the	15	28	m	27	2010	8	7	2	0
Katzung	2017	5: Drugs That Act in the	15	28	m	28	2009	9	8	2	0
Katzung	2017	5: Drugs That Act in the	15	28	m	29	2010	8	7	2	0
Katzung	2017	5: Drugs That Act in the	15	28	m	30	2010	8	7	2	0
Katzung	2017	5: Drugs That Act in the	15	28	m	31	2009	9	8	2	0
Katzung	2017	5: Drugs That Act in the	15	28	m	32	2012	6	5	2	0
Katzung	2017	5: Drugs That Act in the	15	28	m	33	2009	9	8	2	0
Katzung	2017	5: Drugs That Act in the	15	28	m	34	2008	10	9	2	1
Katzung	2017	5: Drugs That Act in the	15	28	m	35	2010	8	7	2	0
Katzung	2017	5: Drugs That Act in the	15	28	m	36	2010	8	7	2	0
Katzung	2017	5: Drugs That Act in the	15	28	m	37	2013	5	4	2	0
Katzung	2017	5: Drugs That Act in the	15	28	m	38	2009	9	8	2	0
Katzung	2017	5: Drugs That Act in the	15	28	m	39	2013	5	4	2	0
Katzung	2017	5: Drugs That Act in the	15	28	m	40	2010	8	7	2	0
Katzung	2017	5: Drugs That Act in the	15	28	m	41	2010	8	7	2	0
Katzung	2017	5: Drugs That Act in the	15	28	m	42	2013	5	4	2	0
Katzung	2017	5: Drugs That Act in the	15	28	m	43	2012	6	5	2	0
Katzung	2017	5: Drugs That Act in the	15	28	m	44	2011	7	6	2	0
Katzung	2017	5: Drugs That Act in the	15	28	m	45	2012	6	5	2	0
Katzung	2017	5: Drugs That Act in the	15	28	m	46	2010	8	7	2	0
Katzung	2017	5: Drugs That Act in the	15	28	m	47	2008	10	9	2	1
Katzung	2017	5: Drugs That Act in the	15	28	m	48	2009	9	8	2	0
Katzung	2017	5: Drugs That Act in the	15	28	m	49	2013	5	4	2	0
Katzung	2017	5: Drugs That Act in the	15	29	m	1	2008	10	9	2	1
Katzung	2017	5: Drugs That Act in the	15	29	m	2	2013	5	4	2	0
Katzung	2017	5: Drugs That Act in the	15	29	m	3	2013	5	4	2	0
Katzung	2017	5: Drugs That Act in the	15	29	m	4	2013	5	4	2	0
Katzung	2017	5: Drugs That Act in the	15	29	m	5	2013	5	4	2	0
Katzung	2017	5: Drugs That Act in the	15	29	m	6	2013	5	4	2	0
Katzung	2017	5: Drugs That Act in the	15	29	m	7	2013	5	4	2	0
Katzung	2017	5: Drugs That Act in the	15	29	m	8	2006	12	11	2	1
Katzung	2017	5: Drugs That Act in the	15	29	m	9	2008	10	9	2	1
Katzung	2017	5: Drugs That Act in the	15	29	m	10	2008	10	9	2	1
Katzung	2017	5: Drugs That Act in the	15	29	m	11	2002	16	15	2	1
Katzung	2017	5: Drugs That Act in the	15	29	m	12	2005	13	12	2	1
Katzung	2017	5: Drugs That Act in the	15	29	m	13	2009	9	8	2	0
Katzung	2017	5: Drugs That Act in the	15	29	m	14	2002	16	15	2	1
Katzung	2017	5: Drugs That Act in the	15	29	m	15	2005	13	12	2	1
Katzung	2017	5: Drugs That Act in the	15	29	m	16	2013	5	4	2	0
Katzung	2017	5: Drugs That Act in the	15	29	m	17	2012	6	5	2	0
Katzung	2017	5: Drugs That Act in the	15	29	m	18	2012	6	5	2	0
Katzung	2017	5: Drugs That Act in the	15	29	m	19	2012	6	5	2	0
Katzung	2017	5: Drugs That Act in the	15	29	m	20	2010	8	7	2	0
Katzung	2017	5: Drugs That Act in the	15	29	m	21	2005	13	12	2	1
Katzung	2017	5: Drugs That Act in the	15	29	m	22	2008	10	9	2	1
Katzung	2017	5: Drugs That Act in the	15	29	m	23	2004	14	13	2	1
Katzung	2017	5: Drugs That Act in the	15	29	m	24	1999	19	18	2	1
Katzung	2017	5: Drugs That Act in the	15	29	m	25	2011	7	6	2	0
Katzung	2017	5: Drugs That Act in the	15	29	m	26	2008	10	9	2	1
Katzung	2017	5: Drugs That Act in the	15	29	m	27	2006	12	11	2	1
Katzung	2017	5: Drugs That Act in the	15	29	m	28	2008	10	9	2	1
Katzung	2017	5: Drugs That Act in the	15	29	m	29	2008	10	9	2	1
Katzung	2017	5: Drugs That Act in the	15	29	m	30	2008	10	9	2	1
Katzung	2017	5: Drugs That Act in the	15	29	m	31	2007	11	10	2	1
Katzung	2017	5: Drugs That Act in the	15	29	m	32	1989	29	28	2	1
Katzung	2017	5: Drugs That Act in the	15	29	m	33	2005	13	12	2	1
Katzung	2017	5: Drugs That Act in the	15	29	m	34	2008	10	9	2	1
Katzung	2017	5: Drugs That Act in the	15	29	m	35	2008	10	9	2	1
Katzung	2017	5: Drugs That Act in the	15	29	m	36	1999	19	18	2	1
Katzung	2017	5: Drugs That Act in the	15	29	m	37	2008	10	9	2	1
Katzung	2017	5: Drugs That Act in the	15	29	m	38	2004	14	13	2	1
Katzung	2017	5: Drugs That Act in the	15	29	m	39	2008	10	9	2	1
Katzung	2017	5: Drugs That Act in the	15	29	m	40	2002	16	15	2	1
Katzung	2017	5: Drugs That Act in the	15	30	m	1	2012	6	5	2	0
Katzung	2017	5: Drugs That Act in the	15	30	m	2	2014	4	3	2	0
Katzung	2017	5: Drugs That Act in the	15	30	m	3	2008	10	9	2	1
Katzung	2017	5: Drugs That Act in the	15	30	m	4	2010	8	7	2	0
Katzung	2017	5: Drugs That Act in the	15	30	m	5	2007	11	10	2	1
Katzung	2017	5: Drugs That Act in the	15	30	m	6	2010	8	7	2	0
Katzung	2017	5: Drugs That Act in the	15	30	m	7	2008	10	9	2	1
Katzung	2017	5: Drugs That Act in the	15	30	m	8	2008	10	9	2	1
Katzung	2017	5: Drugs That Act in the	15	30	m	9	2006	12	11	2	1
Katzung	2017	5: Drugs That Act in the	15	30	m	10	2007	11	10	2	1
Katzung	2017	5: Drugs That Act in the	15	30	m	11	2013	5	4	2	0
Katzung	2017	5: Drugs That Act in the	15	30	m	12	2011	7	6	2	0
Katzung	2017	5: Drugs That Act in the	15	30	m	13	2013	5	4	2	0
Katzung	2017	5: Drugs That Act in the	15	30	m	14	2005	13	12	2	1
Katzung	2017	5: Drugs That Act in the	15	30	m	15	2007	11	10	2	1
Katzung	2017	5: Drugs That Act in the	15	30	m	16	2014	4	3	2	0
Katzung	2017	5: Drugs That Act in the	15	30	m	17	2002	16	15	2	1
Katzung	2017	5: Drugs That Act in the	15	30	m	18	2006	12	11	2	1
Katzung	2017	5: Drugs That Act in the	15	30	m	19	2008	10	9	2	1
Katzung	2017	5: Drugs That Act in the	15	30	m	20	2006	12	11	2	1
Katzung	2017	5: Drugs That Act in the	15	30	m	21	2008	10	9	2	1
Katzung	2017	5: Drugs That Act in the	15	30	m	22	2007	11	10	2	1
Katzung	2017	5: Drugs That Act in the	15	30	m	23	2011	7	6	2	0
Katzung	2017	5: Drugs That Act in the	15	30	m	24	2006	12	11	2	1
Katzung	2017	5: Drugs That Act in the	15	30	m	25	2005	13	12	2	1
Katzung	2017	5: Drugs That Act in the	15	30	m	26	2006	12	11	2	1
Katzung	2017	5: Drugs That Act in the	15	30	m	27	2007	11	10	2	1
Katzung	2017	5: Drugs That Act in the	15	30	m	28	2005	13	12	2	1
Katzung	2017	5: Drugs That Act in the	15	30	m	29	2012	6	5	2	0
Katzung	2017	5: Drugs That Act in the	15	30	m	30	2006	12	11	2	1
Katzung	2017	5: Drugs That Act in the	15	30	m	31	2000	18	17	2	1
Katzung	2017	5: Drugs That Act in the	15	30	m	32	2000	18	17	2	1
Katzung	2017	5: Drugs That Act in the	15	30	m	33	2008	10	9	2	1
Katzung	2017	5: Drugs That Act in the	15	30	m	34	2007	11	10	2	1
Katzung	2017	5: Drugs That Act in the	15	30	m	35	2005	13	12	2	1
Katzung	2017	5: Drugs That Act in the	15	30	m	36	2008	10	9	2	1
Katzung	2017	5: Drugs That Act in the	15	30	m	37	2013	5	4	2	0
Katzung	2017	5: Drugs That Act in the	15	30	m	38	2011	7	6	2	0
Katzung	2017	5: Drugs That Act in the	15	30	m	39	2005	13	12	2	1
Katzung	2017	5: Drugs That Act in the	15	30	m	40	2013	5	4	2	0
Katzung	2017	5: Drugs That Act in the	15	30	m	41	2007	11	10	2	1
Katzung	2017	5: Drugs That Act in the	15	30	m	42	2001	17	16	2	1
Katzung	2017	5: Drugs That Act in the	15	30	m	43	2013	5	4	2	0
Katzung	2017	5: Drugs That Act in the	15	30	m	44	2008	10	9	2	1
Katzung	2017	5: Drugs That Act in the	15	30	m	45	2005	13	12	2	1
Katzung	2017	5: Drugs That Act in the	15	30	m	46	2006	12	11	2	1
Katzung	2017	5: Drugs That Act in the	15	30	m	47	2013	5	4	2	0
Katzung	2017	5: Drugs That Act in the	15	30	m	48	2002	16	15	2	1
Katzung	2017	5: Drugs That Act in the	15	30	m	49	2007	11	10	2	1
Katzung	2017	5: Drugs That Act in the	15	30	m	50	2013	5	4	2	0
Katzung	2017	5: Drugs That Act in the	15	30	m	51	2007	11	10	2	1
Katzung	2017	5: Drugs That Act in the	15	30	m	52	2007	11	10	2	1
Katzung	2017	5: Drugs That Act in the	15	30	m	53	2007	11	10	2	1
Katzung	2017	5: Drugs That Act in the	15	30	m	54	2008	10	9	2	1
Katzung	2017	5: Drugs That Act in the	15	30	m	55	2008	10	9	2	1
Katzung	2017	5: Drugs That Act in the	15	30	m	56	2008	10	9	2	1
Katzung	2017	5: Drugs That Act in the	15	30	m	57	2010	8	7	2	0
Katzung	2017	5: Drugs That Act in the	15	30	m	58	2007	11	10	2	1
Katzung	2017	5: Drugs That Act in the	15	30	m	59	2008	10	9	2	1
Katzung	2017	5: Drugs That Act in the	15	30	m	60	2011	7	6	2	0
Katzung	2017	5: Drugs That Act in the	15	30	m	61	2008	10	9	2	1
Katzung	2017	5: Drugs That Act in the	15	31	m,m,m	1	2006	12	11	2	1
Katzung	2017	5: Drugs That Act in the	15	31	m,m,m	2	2008	10	9	2	1
Katzung	2017	5: Drugs That Act in the	15	31	m,m,m	3	2009	9	8	2	0
Katzung	2017	5: Drugs That Act in the	15	31	m,m,m	4	2000	18	17	2	1
Katzung	2017	5: Drugs That Act in the	15	31	m,m,m	5	1990	28	27	2	1
Katzung	2017	5: Drugs That Act in the	15	31	m,m,m	6	2002	16	15	2	1
Katzung	2017	5: Drugs That Act in the	15	31	m,m,m	7	2008	10	9	2	1
Katzung	2017	5: Drugs That Act in the	15	31	m,m,m	8	2008	10	9	2	1
Katzung	2017	5: Drugs That Act in the	15	31	m,m,m	9	2008	10	9	2	1
Katzung	2017	5: Drugs That Act in the	15	31	m,m,m	10	2001	17	16	2	1
Katzung	2017	5: Drugs That Act in the	15	31	m,m,m	11	2003	15	14	2	1
Katzung	2017	5: Drugs That Act in the	15	31	m,m,m	12	1996	22	21	2	1
Katzung	2017	5: Drugs That Act in the	15	31	m,m,m	13	1999	19	18	2	1
Katzung	2017	5: Drugs That Act in the	15	31	m,m,m	14	2004	14	13	2	1
Katzung	2017	5: Drugs That Act in the	15	31	m,m,m	15	2005	13	12	2	1
Katzung	2017	5: Drugs That Act in the	15	31	m,m,m	16	2002	16	15	2	1
Katzung	2017	5: Drugs That Act in the	15	31	m,m,m	17	2012	6	5	2	0
Katzung	2017	5: Drugs That Act in the	15	31	m,m,m	18	2005	13	12	2	1
Katzung	2017	5: Drugs That Act in the	15	31	m,m,m	19	2001	17	16	2	1
Katzung	2017	5: Drugs That Act in the	15	31	m,m,m	20	2002	16	15	2	1
Katzung	2017	5: Drugs That Act in the	15	31	m,m,m	21	1999	19	18	2	1
Katzung	2017	5: Drugs That Act in the	15	31	m,m,m	22	2008	10	9	2	1
Katzung	2017	5: Drugs That Act in the	15	31	m,m,m	23	2005	13	12	2	1
Katzung	2017	5: Drugs That Act in the	15	31	m,m,m	24	2008	10	9	2	1
Katzung	2017	5: Drugs That Act in the	15	31	m,m,m	25	2008	10	9	2	1
Katzung	2017	5: Drugs That Act in the	15	31	m,m,m	26	2001	17	16	2	1
Katzung	2017	5: Drugs That Act in the	15	31	m,m,m	27	2008	10	9	2	1
Katzung	2017	5: Drugs That Act in the	15	31	m,m,m	28	2011	7	6	2	0
Katzung	2017	5: Drugs That Act in the	15	31	m,m,m	29	2002	16	15	2	1
Katzung	2017	5: Drugs That Act in the	15	31	m,m,m	30	2004	14	13	2	1
Katzung	2017	5: Drugs That Act in the	15	31	m,m,m	31	2000	18	17	2	1
Katzung	2017	5: Drugs That Act in the	15	31	m,m,m	32	2000	18	17	2	1
Katzung	2017	5: Drugs That Act in the	15	31	m,m,m	33	2010	8	7	2	0
Katzung	2017	5: Drugs That Act in the	15	31	m,m,m	34	2005	13	12	2	1
Katzung	2017	5: Drugs That Act in the	15	31	m,m,m	35	2010	8	7	2	0
Katzung	2017	5: Drugs That Act in the	15	31	m,m,m	36	2004	14	13	2	1
Katzung	2017	5: Drugs That Act in the	15	31	m,m,m	37	2008	10	9	2	1
Katzung	2017	5: Drugs That Act in the	15	31	m,m,m	38	2009	9	8	2	0
Katzung	2017	5: Drugs That Act in the	15	31	m,m,m	39	2005	13	12	2	1
Katzung	2017	5: Drugs That Act in the	15	31	m,m,m	40	2008	10	9	2	1
Katzung	2017	5: Drugs That Act in the	15	31	m,m,m	41	2000	18	17	2	1
Katzung	2017	5: Drugs That Act in the	15	31	m,m,m	42	2003	15	14	2	1
Katzung	2017	5: Drugs That Act in the	15	31	m,m,m	43	2001	17	16	2	1
Katzung	2017	5: Drugs That Act in the	15	31	m,m,m	44	2005	13	12	2	1
Katzung	2017	5: Drugs That Act in the	15	31	m,m,m	45	2001	17	16	2	1
Katzung	2017	5: Drugs That Act in the	15	31	m,m,m	46	2010	8	7	2	0
Katzung	2017	5: Drugs That Act in the	15	31	m,m,m	47	2001	17	16	2	1
Katzung	2017	5: Drugs That Act in the	15	31	m,m,m	48	2000	18	17	2	1
Katzung	2017	5: Drugs That Act in the	15	31	m,m,m	49	2002	16	15	2	1
Katzung	2017	5: Drugs That Act in the	15	31	m,m,m	50	2001	17	16	2	1
Katzung	2017	5: Drugs That Act in the	15	32	m	1	2005	13	12	2	1
Katzung	2017	5: Drugs That Act in the	15	32	m	2	2010	8	7	2	0
Katzung	2017	5: Drugs That Act in the	15	32	m	3	2013	5	4	2	0
Katzung	2017	5: Drugs That Act in the	15	32	m	4	2011	7	6	2	0
Katzung	2017	5: Drugs That Act in the	15	32	m	5	2006	12	11	2	1
Katzung	2017	5: Drugs That Act in the	15	32	m	6	2008	10	9	2	1
Katzung	2017	5: Drugs That Act in the	15	32	m	7	2010	8	7	2	0
Katzung	2017	5: Drugs That Act in the	15	32	m	8	2005	13	12	2	1
Katzung	2017	5: Drugs That Act in the	15	32	m	9	2005	13	12	2	1
Katzung	2017	5: Drugs That Act in the	15	32	m	10	2004	14	13	2	1
Katzung	2017	5: Drugs That Act in the	15	32	m	11	2005	13	12	2	1
Katzung	2017	5: Drugs That Act in the	15	32	m	12	2005	13	12	2	1
Katzung	2017	5: Drugs That Act in the	15	32	m	13	2010	8	7	2	0
Katzung	2017	6: Drugs Used to Treat D	16	33	m	1	2011	7	6	2	0
Katzung	2017	6: Drugs Used to Treat D	16	33	m	2	2012	6	5	2	0
Katzung	2017	6: Drugs Used to Treat D	16	33	m	3	2008	10	9	2	1
Katzung	2017	6: Drugs Used to Treat D	16	33	m	4	2010	8	7	2	0
Katzung	2017	6: Drugs Used to Treat D	16	33	m	5	2011	7	6	2	0
Katzung	2017	6: Drugs Used to Treat D	16	33	m	6	2009	9	8	2	0
Katzung	2017	6: Drugs Used to Treat D	16	33	m	7	2010	8	7	2	0
Katzung	2017	6: Drugs Used to Treat D	16	33	m	8	2010	8	7	2	0
Katzung	2017	6: Drugs Used to Treat D	16	33	m	9	2010	8	7	2	0
Katzung	2017	6: Drugs Used to Treat D	16	33	m	10	2008	10	9	2	1
Katzung	2017	6: Drugs Used to Treat D	16	33	m	11	2010	8	7	2	0
Katzung	2017	6: Drugs Used to Treat D	16	33	m	12	2010	8	7	2	0
Katzung	2017	6: Drugs Used to Treat D	16	33	m	13	2009	9	8	2	0
Katzung	2017	6: Drugs Used to Treat D	16	33	m	14	2007	11	10	2	1
Katzung	2017	6: Drugs Used to Treat D	16	33	m	15	2010	8	7	2	0
Katzung	2017	6: Drugs Used to Treat D	16	33	m	16	2009	9	8	2	0
Katzung	2017	6: Drugs Used to Treat D	16	34	m	1	2008	10	9	2	1
Katzung	2017	6: Drugs Used to Treat D	16	34	m	2	2007	11	10	2	1
Katzung	2017	6: Drugs Used to Treat D	16	34	m	3	2013	5	4	2	0
Katzung	2017	6: Drugs Used to Treat D	16	34	m	4	2013	5	4	2	0
Katzung	2017	6: Drugs Used to Treat D	16	34	m	5	2012	6	5	2	0
Katzung	2017	6: Drugs Used to Treat D	16	34	m	6	2012	6	5	2	0
Katzung	2017	6: Drugs Used to Treat D	16	35	f,m	1	2013	5	4	2	0
Katzung	2017	6: Drugs Used to Treat D	16	35	f,m	2	2013	5	4	2	0
Katzung	2017	6: Drugs Used to Treat D	16	35	f,m	3	2013	5	4	2	0
Katzung	2017	6: Drugs Used to Treat D	16	35	f,m	4	2010	8	7	2	0
Katzung	2017	6: Drugs Used to Treat D	16	35	f,m	5	2008	10	9	2	1
Katzung	2017	6: Drugs Used to Treat D	16	35	f,m	6	2011	7	6	2	0
Katzung	2017	6: Drugs Used to Treat D	16	35	f,m	7	.	.	.	2	.
Katzung	2017	6: Drugs Used to Treat D	16	35	f,m	8	2013	5	4	2	0
Katzung	2017	6: Drugs Used to Treat D	16	35	f,m	9	2013	5	4	2	0
Katzung	2017	6: Drugs Used to Treat D	16	35	f,m	10	2013	5	4	2	0
Katzung	2017	6: Drugs Used to Treat D	16	35	f,m	11	2013	5	4	2	0
Katzung	2017	6: Drugs Used to Treat D	16	35	f,m	12	2013	5	4	2	0
Katzung	2017	6: Drugs Used to Treat D	16	35	f,m	13	2012	6	5	2	0
Katzung	2017	6: Drugs Used to Treat D	16	35	f,m	14	2013	5	4	2	0
Katzung	2017	6: Drugs Used to Treat D	16	35	f,m	15	2013	5	4	2	0
Katzung	2017	6: Drugs Used to Treat D	16	35	f,m	16	2013	5	4	2	0
Katzung	2017	6: Drugs Used to Treat D	16	36	m,m	1	2011	7	6	2	0
Katzung	2017	6: Drugs Used to Treat D	16	36	m,m	2	2002	16	15	2	1
Katzung	2017	6: Drugs Used to Treat D	16	36	m,m	3	2006	12	11	2	1
Katzung	2017	6: Drugs Used to Treat D	16	36	m,m	4	2002	16	15	2	1
Katzung	2017	6: Drugs Used to Treat D	16	36	m,m	5	2002	16	15	2	1
Katzung	2017	6: Drugs Used to Treat D	16	36	m,m	6	2002	16	15	2	1
Katzung	2017	6: Drugs Used to Treat D	16	36	m,m	7	2002	16	15	2	1
Katzung	2017	6: Drugs Used to Treat D	16	36	m,m	8	2003	15	14	2	1
Katzung	2017	6: Drugs Used to Treat D	16	36	m,m	9	2002	16	15	2	1
Katzung	2017	6: Drugs Used to Treat D	16	36	m,m	10	2002	16	15	2	1
Katzung	2017	6: Drugs Used to Treat D	16	36	m,m	11	2002	16	15	2	1
Katzung	2017	6: Drugs Used to Treat D	16	36	m,m	12	2001	17	16	2	1
Katzung	2017	6: Drugs Used to Treat D	16	36	m,m	13	1987	31	30	2	1
Katzung	2017	6: Drugs Used to Treat D	16	36	m,m	14	.	.	.	2	.
Katzung	2017	6: Drugs Used to Treat D	16	36	m,m	15	2007	11	10	2	1
Katzung	2017	6: Drugs Used to Treat D	16	36	m,m	16	2013	5	4	2	0
Katzung	2017	6: Drugs Used to Treat D	16	36	m,m	17	2012	6	5	2	0
Katzung	2017	6: Drugs Used to Treat D	16	36	m,m	18	2006	12	11	2	1
Katzung	2017	6: Drugs Used to Treat D	16	36	m,m	19	2004	14	13	2	1
Katzung	2017	6: Drugs Used to Treat D	16	36	m,m	20	2010	8	7	2	0
Katzung	2017	6: Drugs Used to Treat D	16	36	m,m	21	2012	6	5	2	0
Katzung	2017	6: Drugs Used to Treat D	16	36	m,m	22	2009	9	8	2	0
Katzung	2017	6: Drugs Used to Treat D	16	36	m,m	23	2008	10	9	2	1
Katzung	2017	6: Drugs Used to Treat D	16	36	m,m	24	2007	11	10	2	1
Katzung	2017	6: Drugs Used to Treat D	16	36	m,m	25	1990	28	27	2	1
Katzung	2017	6: Drugs Used to Treat D	16	36	m,m	26	2013	5	4	2	0
Katzung	2017	6: Drugs Used to Treat D	16	36	m,m	27	2013	5	4	2	0
Katzung	2017	6: Drugs Used to Treat D	16	36	m,m	28	2005	13	12	2	1
Katzung	2017	6: Drugs Used to Treat D	16	36	m,m	29	2011	7	6	2	0
Katzung	2017	6: Drugs Used to Treat D	16	36	m,m	30	2008	10	9	2	1
Katzung	2017	6: Drugs Used to Treat D	16	36	m,m	31	2009	9	8	2	0
Katzung	2017	6: Drugs Used to Treat D	16	36	m,m	32	2004	14	13	2	1
Katzung	2017	6: Drugs Used to Treat D	16	36	m,m	33	2014	4	3	2	0
Katzung	2017	6: Drugs Used to Treat D	16	36	m,m	34	2013	5	4	2	0
Katzung	2017	6: Drugs Used to Treat D	16	36	m,m	35	2014	4	3	2	0
Katzung	2017	6: Drugs Used to Treat D	16	36	m,m	36	2006	12	11	2	1
Katzung	2017	6: Drugs Used to Treat D	16	36	m,m	37	2012	6	5	2	0
Katzung	2017	6: Drugs Used to Treat D	16	36	m,m	38	2013	5	4	2	0
Katzung	2017	6: Drugs Used to Treat D	16	36	m,m	39	2006	12	11	2	1
Katzung	2017	6: Drugs Used to Treat D	16	36	m,m	40	2010	8	7	2	0
Katzung	2017	6: Drugs Used to Treat D	16	36	m,m	41	2008	10	9	2	1
Katzung	2017	6: Drugs Used to Treat D	16	36	m,m	42	2006	12	11	2	1
Katzung	2017	6: Drugs Used to Treat D	16	36	m,m	43	2009	9	8	2	0
Katzung	2017	6: Drugs Used to Treat D	16	36	m,m	44	2011	7	6	2	0
Katzung	2017	6: Drugs Used to Treat D	16	36	m,m	45	2013	5	4	2	0
Katzung	2017	6: Drugs Used to Treat D	16	36	m,m	46	2010	8	7	2	0
Katzung	2017	6: Drugs Used to Treat D	16	36	m,m	47	2005	13	12	2	1
Katzung	2017	6: Drugs Used to Treat D	16	36	m,m	48	2009	9	8	2	0
Katzung	2017	6: Drugs Used to Treat D	16	36	m,m	49	2009	9	8	2	0
Katzung	2017	6: Drugs Used to Treat D	16	36	m,m	50	2003	15	14	2	1
Katzung	2017	6: Drugs Used to Treat D	16	36	m,m	51	2013	5	4	2	0
Katzung	2017	6: Drugs Used to Treat D	16	36	m,m	52	2010	8	7	2	0
Katzung	2017	6: Drugs Used to Treat D	16	36	m,m	53	2013	5	4	2	0
Katzung	2017	6: Drugs Used to Treat D	16	36	m,m	54	2002	16	15	2	1
Katzung	2017	6: Drugs Used to Treat D	16	36	m,m	55	1993	25	24	2	1
Katzung	2017	6: Drugs Used to Treat D	16	36	m,m	56	2005	13	12	2	1
Katzung	2017	6: Drugs Used to Treat D	16	36	m,m	57	2002	16	15	2	1
Katzung	2017	6: Drugs Used to Treat D	16	36	m,m	58	2005	13	12	2	1
Katzung	2017	6: Drugs Used to Treat D	16	36	m,m	59	2007	11	10	2	1
Katzung	2017	6: Drugs Used to Treat D	16	36	m,m	60	1988	30	29	2	1
Katzung	2017	6: Drugs Used to Treat D	16	36	m,m	61	.	.	.	2	.
Katzung	2017	7: Endocrine Drugs	17	37	m,m	1	2012	6	5	2	0
Katzung	2017	7: Endocrine Drugs	17	37	m,m	2	2011	7	6	2	0
Katzung	2017	7: Endocrine Drugs	17	37	m,m	3	2012	6	5	2	0
Katzung	2017	7: Endocrine Drugs	17	37	m,m	4	2009	9	8	2	0
Katzung	2017	7: Endocrine Drugs	17	37	m,m	5	2012	6	5	2	0
Katzung	2017	7: Endocrine Drugs	17	37	m,m	6	1996	22	21	2	1
Katzung	2017	7: Endocrine Drugs	17	37	m,m	7	2008	10	9	2	1
Katzung	2017	7: Endocrine Drugs	17	37	m,m	8	2011	7	6	2	0
Katzung	2017	7: Endocrine Drugs	17	37	m,m	9	2011	7	6	2	0
Katzung	2017	7: Endocrine Drugs	17	37	m,m	10	2012	6	5	2	0
Katzung	2017	7: Endocrine Drugs	17	37	m,m	11	2010	8	7	2	0
Katzung	2017	7: Endocrine Drugs	17	37	m,m	12	2012	6	5	2	0
Katzung	2017	7: Endocrine Drugs	17	37	m,m	13	2011	7	6	2	0
Katzung	2017	7: Endocrine Drugs	17	37	m,m	14	2004	14	13	2	1
Katzung	2017	7: Endocrine Drugs	17	37	m,m	15	2011	7	6	2	0
Katzung	2017	7: Endocrine Drugs	17	37	m,m	16	2013	5	4	2	0
Katzung	2017	7: Endocrine Drugs	17	37	m,m	17	2013	5	4	2	0
Katzung	2017	7: Endocrine Drugs	17	37	m,m	18	2010	8	7	2	0
Katzung	2017	7: Endocrine Drugs	17	37	m,m	19	2009	9	8	2	0
Katzung	2017	7: Endocrine Drugs	17	37	m,m	20	2012	6	5	2	0
Katzung	2017	7: Endocrine Drugs	17	37	m,m	21	2010	8	7	2	0
Katzung	2017	7: Endocrine Drugs	17	37	m,m	22	2009	9	8	2	0
Katzung	2017	7: Endocrine Drugs	17	37	m,m	23	2010	8	7	2	0
Katzung	2017	7: Endocrine Drugs	17	37	m,m	24	.	.	.	2	.
Katzung	2017	7: Endocrine Drugs	17	37	m,m	25	1999	19	18	2	1
Katzung	2017	7: Endocrine Drugs	17	37	m,m	26	2012	6	5	2	0
Katzung	2017	7: Endocrine Drugs	17	37	m,m	27	2010	8	7	2	0
Katzung	2017	7: Endocrine Drugs	17	37	m,m	28	1994	24	23	2	1
Katzung	2017	7: Endocrine Drugs	17	37	m,m	29	2013	5	4	2	0
Katzung	2017	7: Endocrine Drugs	17	37	m,m	30	2008	10	9	2	1
Katzung	2017	7: Endocrine Drugs	17	37	m,m	31	2011	7	6	2	0
Katzung	2017	7: Endocrine Drugs	17	38	f,m	1	2011	7	6	2	0
Katzung	2017	7: Endocrine Drugs	17	38	f,m	2	2011	7	6	2	0
Katzung	2017	7: Endocrine Drugs	17	38	f,m	3	2012	6	5	2	0
Katzung	2017	7: Endocrine Drugs	17	38	f,m	4	2012	6	5	2	0
Katzung	2017	7: Endocrine Drugs	17	38	f,m	5	2008	10	9	2	1
Katzung	2017	7: Endocrine Drugs	17	38	f,m	6	2009	9	8	2	0
Katzung	2017	7: Endocrine Drugs	17	38	f,m	7	2011	7	6	2	0
Katzung	2017	7: Endocrine Drugs	17	38	f,m	8	2010	8	7	2	0
Katzung	2017	7: Endocrine Drugs	17	38	f,m	9	2012	6	5	2	0
Katzung	2017	7: Endocrine Drugs	17	38	f,m	10	.	.	.	2	.
Katzung	2017	7: Endocrine Drugs	17	38	f,m	11	2010	8	7	2	0
Katzung	2017	7: Endocrine Drugs	17	38	f,m	12	2011	7	6	2	0
Katzung	2017	7: Endocrine Drugs	17	38	f,m	13	2007	11	10	2	1
Katzung	2017	7: Endocrine Drugs	17	38	f,m	14	.	.	.	2	.
Katzung	2017	7: Endocrine Drugs	17	38	f,m	15	2011	7	6	2	0
Katzung	2017	7: Endocrine Drugs	17	38	f,m	16	2013	5	4	2	0
Katzung	2017	7: Endocrine Drugs	17	38	f,m	17	2001	17	16	2	1
Katzung	2017	7: Endocrine Drugs	17	38	f,m	18	2008	10	9	2	1
Katzung	2017	7: Endocrine Drugs	17	38	f,m	19	1997	21	20	2	1
Katzung	2017	7: Endocrine Drugs	17	38	f,m	20	2013	5	4	2	0
Katzung	2017	7: Endocrine Drugs	17	38	f,m	21	2007	11	10	2	1
Katzung	2017	7: Endocrine Drugs	17	38	f,m	22	2008	10	9	2	1
Katzung	2017	7: Endocrine Drugs	17	38	f,m	23	2009	9	8	2	0
Katzung	2017	7: Endocrine Drugs	17	38	f,m	24	2013	5	4	2	0
Katzung	2017	7: Endocrine Drugs	17	38	f,m	25	2013	5	4	2	0
Katzung	2017	7: Endocrine Drugs	17	38	f,m	26	2010	8	7	2	0
Katzung	2017	7: Endocrine Drugs	17	38	f,m	27	2010	8	7	2	0
Katzung	2017	7: Endocrine Drugs	17	38	f,m	28	2008	10	9	2	1
Katzung	2017	7: Endocrine Drugs	17	38	f,m	29	2009	9	8	2	0
Katzung	2017	7: Endocrine Drugs	17	38	f,m	30	2012	6	5	2	0
Katzung	2017	7: Endocrine Drugs	17	38	f,m	31	2008	10	9	2	1
Katzung	2017	7: Endocrine Drugs	17	38	f,m	32	2013	5	4	2	0
Katzung	2017	7: Endocrine Drugs	17	38	f,m	33	2013	5	4	2	0
Katzung	2017	7: Endocrine Drugs	17	38	f,m	34	2013	5	4	2	0
Katzung	2017	7: Endocrine Drugs	17	38	f,m	35	2010	8	7	2	0
Katzung	2017	7: Endocrine Drugs	17	38	f,m	36	2010	8	7	2	0
Katzung	2017	7: Endocrine Drugs	17	38	f,m	37	2009	9	8	2	0
Katzung	2017	7: Endocrine Drugs	17	38	f,m	38	2009	9	8	2	0
Katzung	2017	7: Endocrine Drugs	17	38	f,m	39	2009	9	8	2	0
Katzung	2017	7: Endocrine Drugs	17	38	f,m	40	2013	5	4	2	0
Katzung	2017	7: Endocrine Drugs	17	38	f,m	41	2013	5	4	2	0
Katzung	2017	7: Endocrine Drugs	17	38	f,m	42	2009	9	8	2	0
Katzung	2017	7: Endocrine Drugs	17	39	m	1	2005	13	12	2	1
Katzung	2017	7: Endocrine Drugs	17	39	m	2	1996	22	21	2	1
Katzung	2017	7: Endocrine Drugs	17	39	m	3	2011	7	6	2	0
Katzung	2017	7: Endocrine Drugs	17	39	m	4	2010	8	7	2	0
Katzung	2017	7: Endocrine Drugs	17	39	m	5	2005	13	12	2	1
Katzung	2017	7: Endocrine Drugs	17	39	m	6	2009	9	8	2	0
Katzung	2017	7: Endocrine Drugs	17	39	m	7	2009	9	8	2	0
Katzung	2017	7: Endocrine Drugs	17	39	m	8	1999	19	18	2	1
Katzung	2017	7: Endocrine Drugs	17	39	m	9	2005	13	12	2	1
Katzung	2017	7: Endocrine Drugs	17	39	m	10	2003	15	14	2	1
Katzung	2017	7: Endocrine Drugs	17	39	m	11	1965	53	52	2	1
Katzung	2017	7: Endocrine Drugs	17	39	m	12	2003	15	14	2	1
Katzung	2017	7: Endocrine Drugs	17	39	m	13	2002	16	15	2	1
Katzung	2017	7: Endocrine Drugs	17	39	m	14	2004	14	13	2	1
Katzung	2017	7: Endocrine Drugs	17	39	m	15	2005	13	12	2	1
Katzung	2017	7: Endocrine Drugs	17	39	m	16	2013	5	4	2	0
Katzung	2017	7: Endocrine Drugs	17	39	m	17	2002	16	15	2	1
Katzung	2017	7: Endocrine Drugs	17	39	m	18	1992	26	25	2	1
Katzung	2017	7: Endocrine Drugs	17	39	m	19	2008	10	9	2	1
Katzung	2017	7: Endocrine Drugs	17	39	m	20	2008	10	9	2	1
Katzung	2017	7: Endocrine Drugs	17	39	m	21	2009	9	8	2	0
Katzung	2017	7: Endocrine Drugs	17	39	m	22	2002	16	15	2	1
Katzung	2017	7: Endocrine Drugs	17	39	m	23	2010	8	7	2	0
Katzung	2017	7: Endocrine Drugs	17	39	m	24	2006	12	11	2	1
Katzung	2017	7: Endocrine Drugs	17	39	m	25	2012	6	5	2	0
Katzung	2017	7: Endocrine Drugs	17	39	m	26	1996	22	21	2	1
Katzung	2017	7: Endocrine Drugs	17	39	m	27	2014	4	3	2	0
Katzung	2017	7: Endocrine Drugs	17	40	m	1	2005	13	12	2	1
Katzung	2017	7: Endocrine Drugs	17	40	m	2	2004	14	13	2	1
Katzung	2017	7: Endocrine Drugs	17	40	m	3	2010	8	7	2	0
Katzung	2017	7: Endocrine Drugs	17	40	m	4	2010	8	7	2	0
Katzung	2017	7: Endocrine Drugs	17	40	m	5	1989	29	28	2	1
Katzung	2017	7: Endocrine Drugs	17	40	m	6	2010	8	7	2	0
Katzung	2017	7: Endocrine Drugs	17	40	m	7	2014	4	3	2	0
Katzung	2017	7: Endocrine Drugs	17	40	m	8	2004	14	13	2	1
Katzung	2017	7: Endocrine Drugs	17	40	m	9	2010	8	7	2	0
Katzung	2017	7: Endocrine Drugs	17	40	m	10	2010	8	7	2	0
Katzung	2017	7: Endocrine Drugs	17	40	m	11	1998	20	19	2	1
Katzung	2017	7: Endocrine Drugs	17	40	m	12	2013	5	4	2	0
Katzung	2017	7: Endocrine Drugs	17	40	m	13	2013	5	4	2	0
Katzung	2017	7: Endocrine Drugs	17	40	m	14	2013	5	4	2	0
Katzung	2017	7: Endocrine Drugs	17	40	m	15	2007	11	10	2	1
Katzung	2017	7: Endocrine Drugs	17	40	m	16	2013	5	4	2	0
Katzung	2017	7: Endocrine Drugs	17	40	m	17	2004	14	13	2	1
Katzung	2017	7: Endocrine Drugs	17	40	m	18	2002	16	15	2	1
Katzung	2017	7: Endocrine Drugs	17	40	m	19	2001	17	16	2	1
Katzung	2017	7: Endocrine Drugs	17	40	m	20	2013	5	4	2	0
Katzung	2017	7: Endocrine Drugs	17	40	m	21	2002	16	15	2	1
Katzung	2017	7: Endocrine Drugs	17	40	m	22	2006	12	11	2	1
Katzung	2017	7: Endocrine Drugs	17	40	m	23	2004	14	13	2	1
Katzung	2017	7: Endocrine Drugs	17	40	m	24	2010	8	7	2	0
Katzung	2017	7: Endocrine Drugs	17	40	m	25	2012	6	5	2	0
Katzung	2017	7: Endocrine Drugs	17	40	m	26	2003	15	14	2	1
Katzung	2017	7: Endocrine Drugs	17	40	m	27	2010	8	7	2	0
Katzung	2017	7: Endocrine Drugs	17	40	m	28	2002	16	15	2	1
Katzung	2017	7: Endocrine Drugs	17	40	m	29	2011	7	6	2	0
Katzung	2017	7: Endocrine Drugs	17	40	m	30	2013	5	4	2	0
Katzung	2017	7: Endocrine Drugs	17	40	m	31	2011	7	6	2	0
Katzung	2017	7: Endocrine Drugs	17	40	m	32	1999	19	18	2	1
Katzung	2017	7: Endocrine Drugs	17	40	m	33	2002	16	15	2	1
Katzung	2017	7: Endocrine Drugs	17	40	m	34	2012	6	5	2	0
Katzung	2017	7: Endocrine Drugs	17	40	m	35	2003	15	14	2	1
Katzung	2017	7: Endocrine Drugs	17	40	m	36	2000	18	17	2	1
Katzung	2017	7: Endocrine Drugs	17	40	m	37	2013	5	4	2	0
Katzung	2017	7: Endocrine Drugs	17	40	m	38	2005	13	12	2	1
Katzung	2017	7: Endocrine Drugs	17	40	m	39	2005	13	12	2	1
Katzung	2017	7: Endocrine Drugs	17	40	m	40	2002	16	15	2	1
Katzung	2017	7: Endocrine Drugs	17	41	f,m	1	2008	10	9	2	1
Katzung	2017	7: Endocrine Drugs	17	41	f,m	2	2000	18	17	2	1
Katzung	2017	7: Endocrine Drugs	17	41	f,m	3	2008	10	9	2	1
Katzung	2017	7: Endocrine Drugs	17	41	f,m	4	2013	5	4	2	0
Katzung	2017	7: Endocrine Drugs	17	41	f,m	5	2013	5	4	2	0
Katzung	2017	7: Endocrine Drugs	17	41	f,m	6	2013	5	4	2	0
Katzung	2017	7: Endocrine Drugs	17	41	f,m	7	2011	7	6	2	0
Katzung	2017	7: Endocrine Drugs	17	41	f,m	8	2013	5	4	2	0
Katzung	2017	7: Endocrine Drugs	17	41	f,m	9	2002	16	15	2	1
Katzung	2017	7: Endocrine Drugs	17	41	f,m	10	2003	15	14	2	1
Katzung	2017	7: Endocrine Drugs	17	41	f,m	11	2008	10	9	2	1
Katzung	2017	7: Endocrine Drugs	17	41	f,m	12	2014	4	3	2	0
Katzung	2017	7: Endocrine Drugs	17	41	f,m	13	2012	6	5	2	0
Katzung	2017	7: Endocrine Drugs	17	41	f,m	14	2012	6	5	2	0
Katzung	2017	7: Endocrine Drugs	17	41	f,m	15	2008	10	9	2	1
Katzung	2017	7: Endocrine Drugs	17	41	f,m	16	2009	9	8	2	0
Katzung	2017	7: Endocrine Drugs	17	41	f,m	17	2008	10	9	2	1
Katzung	2017	7: Endocrine Drugs	17	41	f,m	18	2013	5	4	2	0
Katzung	2017	7: Endocrine Drugs	17	41	f,m	19	2013	5	4	2	0
Katzung	2017	7: Endocrine Drugs	17	41	f,m	20	2004	14	13	2	1
Katzung	2017	7: Endocrine Drugs	17	41	f,m	21	2007	11	10	2	1
Katzung	2017	7: Endocrine Drugs	17	41	f,m	22	2013	5	4	2	0
Katzung	2017	7: Endocrine Drugs	17	41	f,m	23	2013	5	4	2	0
Katzung	2017	7: Endocrine Drugs	17	41	f,m	24	2012	6	5	2	0
Katzung	2017	7: Endocrine Drugs	17	41	f,m	25	2012	6	5	2	0
Katzung	2017	7: Endocrine Drugs	17	41	f,m	26	2013	5	4	2	0
Katzung	2017	7: Endocrine Drugs	17	41	f,m	27	1999	19	18	2	1
Katzung	2017	7: Endocrine Drugs	17	41	f,m	28	1998	20	19	2	1
Katzung	2017	7: Endocrine Drugs	17	42	m	1	2010	8	7	2	0
Katzung	2017	7: Endocrine Drugs	17	42	m	2	2012	6	5	2	0
Katzung	2017	7: Endocrine Drugs	17	42	m	3	2009	9	8	2	0
Katzung	2017	7: Endocrine Drugs	17	42	m	4	2011	7	6	2	0
Katzung	2017	7: Endocrine Drugs	17	42	m	5	2012	6	5	2	0
Katzung	2017	7: Endocrine Drugs	17	42	m	6	2009	9	8	2	0
Katzung	2017	7: Endocrine Drugs	17	42	m	7	2010	8	7	2	0
Katzung	2017	7: Endocrine Drugs	17	42	m	8	2012	6	5	2	0
Katzung	2017	7: Endocrine Drugs	17	42	m	9	2010	8	7	2	0
Katzung	2017	7: Endocrine Drugs	17	42	m	10	2013	5	4	2	0
Katzung	2017	7: Endocrine Drugs	17	42	m	11	2007	11	10	2	1
Katzung	2017	7: Endocrine Drugs	17	42	m	12	2011	7	6	2	0
Katzung	2017	7: Endocrine Drugs	17	42	m	13	2013	5	4	2	0
Katzung	2017	7: Endocrine Drugs	17	42	m	14	2001	17	16	2	1
Katzung	2017	7: Endocrine Drugs	17	42	m	15	2013	5	4	2	0
Katzung	2017	7: Endocrine Drugs	17	42	m	16	2005	13	12	2	1
Katzung	2017	7: Endocrine Drugs	17	42	m	17	2010	8	7	2	0
Katzung	2017	7: Endocrine Drugs	17	42	m	18	2013	5	4	2	0
Katzung	2017	7: Endocrine Drugs	17	42	m	19	2011	7	6	2	0
Katzung	2017	7: Endocrine Drugs	17	42	m	20	2013	5	4	2	0
Katzung	2017	8: Chemotherapeutic Drug	18	43	m,f	1	2013	5	4	2	0
Katzung	2017	8: Chemotherapeutic Drug	18	43	m,f	2	2010	8	7	2	0
Katzung	2017	8: Chemotherapeutic Drug	18	43	m,f	3	2008	10	9	2	1
Katzung	2017	8: Chemotherapeutic Drug	18	43	m,f	4	2004	14	13	2	1
Katzung	2017	8: Chemotherapeutic Drug	18	43	m,f	5	2012	6	5	2	0
Katzung	2017	8: Chemotherapeutic Drug	18	43	m,f	6	2013	5	4	2	0
Katzung	2017	8: Chemotherapeutic Drug	18	43	m,f	7	2008	10	9	2	1
Katzung	2017	8: Chemotherapeutic Drug	18	43	m,f	8	2006	12	11	2	1
Katzung	2017	8: Chemotherapeutic Drug	18	43	m,f	9	2005	13	12	2	1
Katzung	2017	8: Chemotherapeutic Drug	18	43	m,f	10	2005	13	12	2	1
Katzung	2017	8: Chemotherapeutic Drug	18	43	m,f	11	2008	10	9	2	1
Katzung	2017	8: Chemotherapeutic Drug	18	43	m,f	12	2009	9	8	2	0
Katzung	2017	8: Chemotherapeutic Drug	18	43	m,f	13	2007	11	10	2	1
Katzung	2017	8: Chemotherapeutic Drug	18	43	m,f	14	2009	9	8	2	0
Katzung	2017	8: Chemotherapeutic Drug	18	43	m,f	15	2008	10	9	2	1
Katzung	2017	8: Chemotherapeutic Drug	18	43	m,f	16	2013	5	4	2	0
Katzung	2017	8: Chemotherapeutic Drug	18	43	m,f	17	2007	11	10	2	1
Katzung	2017	8: Chemotherapeutic Drug	18	44	m,f	1	2001	17	16	2	1
Katzung	2017	8: Chemotherapeutic Drug	18	44	m,f	2	2006	12	11	2	1
Katzung	2017	8: Chemotherapeutic Drug	18	44	m,f	3	2011	7	6	2	0
Katzung	2017	8: Chemotherapeutic Drug	18	44	m,f	4	2005	13	12	2	1
Katzung	2017	8: Chemotherapeutic Drug	18	44	m,f	5	2002	16	15	2	1
Katzung	2017	8: Chemotherapeutic Drug	18	44	m,f	6	2012	6	5	2	0
Katzung	2017	8: Chemotherapeutic Drug	18	44	m,f	7	2005	13	12	2	1
Katzung	2017	8: Chemotherapeutic Drug	18	44	m,f	8	2006	12	11	2	1
Katzung	2017	8: Chemotherapeutic Drug	18	44	m,f	9	2013	5	4	2	0
Katzung	2017	8: Chemotherapeutic Drug	18	44	m,f	10	2011	7	6	2	0
Katzung	2017	8: Chemotherapeutic Drug	18	44	m,f	11	2012	6	5	2	0
Katzung	2017	8: Chemotherapeutic Drug	18	44	m,f	12	2013	5	4	2	0
Katzung	2017	8: Chemotherapeutic Drug	18	44	m,f	13	2004	14	13	2	1
Katzung	2017	8: Chemotherapeutic Drug	18	45	m,f	1	1992	26	25	2	1
Katzung	2017	8: Chemotherapeutic Drug	18	45	m,f	2	2003	15	14	2	1
Katzung	2017	8: Chemotherapeutic Drug	18	45	m,f	3	1997	21	20	2	1
Katzung	2017	8: Chemotherapeutic Drug	18	45	m,f	4	2013	5	4	2	0
Katzung	2017	8: Chemotherapeutic Drug	18	45	m,f	5	2003	15	14	2	1
Katzung	2017	8: Chemotherapeutic Drug	18	45	m,f	6	2004	14	13	2	1
Katzung	2017	8: Chemotherapeutic Drug	18	45	m,f	7	2013	5	4	2	0
Katzung	2017	8: Chemotherapeutic Drug	18	45	m,f	8	2013	5	4	2	0
Katzung	2017	8: Chemotherapeutic Drug	18	45	m,f	9	2005	13	12	2	1
Katzung	2017	8: Chemotherapeutic Drug	18	46	m,f	1	2011	7	6	2	0
Katzung	2017	8: Chemotherapeutic Drug	18	46	m,f	2	2001	17	16	2	1
Katzung	2017	8: Chemotherapeutic Drug	18	46	m,f	3	2002	16	15	2	1
Katzung	2017	8: Chemotherapeutic Drug	18	46	m,f	4	2011	7	6	2	0
Katzung	2017	8: Chemotherapeutic Drug	18	46	m,f	5	2004	14	13	2	1
Katzung	2017	8: Chemotherapeutic Drug	18	46	m,f	6	2007	11	10	2	1
Katzung	2017	8: Chemotherapeutic Drug	18	46	m,f	7	2010	8	7	2	0
Katzung	2017	8: Chemotherapeutic Drug	18	46	m,f	8	2010	8	7	2	0
Katzung	2017	8: Chemotherapeutic Drug	18	46	m,f	9	2011	7	6	2	0
Katzung	2017	8: Chemotherapeutic Drug	18	46	m,f	10	2003	15	14	2	1
Katzung	2017	8: Chemotherapeutic Drug	18	46	m,f	11	2010	8	7	2	0
Katzung	2017	8: Chemotherapeutic Drug	18	46	m,f	12	2003	15	14	2	1
Katzung	2017	8: Chemotherapeutic Drug	18	46	m,f	13	2008	10	9	2	1
Katzung	2017	8: Chemotherapeutic Drug	18	46	m,f	14	2013	5	4	2	0
Katzung	2017	8: Chemotherapeutic Drug	18	47	m,f	1	2005	13	12	2	1
Katzung	2017	8: Chemotherapeutic Drug	18	47	m,f	2	2007	11	10	2	1
Katzung	2017	8: Chemotherapeutic Drug	18	47	m,f	3	2009	9	8	2	0
Katzung	2017	8: Chemotherapeutic Drug	18	47	m,f	4	2002	16	15	2	1
Katzung	2017	8: Chemotherapeutic Drug	18	47	m,f	5	2005	13	12	2	1
Katzung	2017	8: Chemotherapeutic Drug	18	47	m,f	6	2012	6	5	2	0
Katzung	2017	8: Chemotherapeutic Drug	18	47	m,f	7	2008	10	9	2	1
Katzung	2017	8: Chemotherapeutic Drug	18	47	m,f	8	2013	5	4	2	0
Katzung	2017	8: Chemotherapeutic Drug	18	47	m,f	9	2011	7	6	2	0
Katzung	2017	8: Chemotherapeutic Drug	18	47	m,f	10	2005	13	12	2	1
Katzung	2017	8: Chemotherapeutic Drug	18	47	m,f	11	2000	18	17	2	1
Katzung	2017	8: Chemotherapeutic Drug	18	47	m,f	12	2003	15	14	2	1
Katzung	2017	8: Chemotherapeutic Drug	18	47	m,f	13	2009	9	8	2	0
Katzung	2017	8: Chemotherapeutic Drug	18	47	m,f	14	2013	5	4	2	0
Katzung	2017	8: Chemotherapeutic Drug	18	48	m,m	1	2009	9	8	2	0
Katzung	2017	8: Chemotherapeutic Drug	18	48	m,m	2	2009	9	8	2	0
Katzung	2017	8: Chemotherapeutic Drug	18	48	m,m	3	2007	11	10	2	1
Katzung	2017	8: Chemotherapeutic Drug	18	48	m,m	4	2003	15	14	2	1
Katzung	2017	8: Chemotherapeutic Drug	18	48	m,m	5	1998	20	19	2	1
Katzung	2017	8: Chemotherapeutic Drug	18	48	m,m	6	2002	16	15	2	1
Katzung	2017	8: Chemotherapeutic Drug	18	48	m,m	7	2007	11	10	2	1
Katzung	2017	8: Chemotherapeutic Drug	18	48	m,m	8	2008	10	9	2	1
Katzung	2017	8: Chemotherapeutic Drug	18	48	m,m	9	2008	10	9	2	1
Katzung	2017	8: Chemotherapeutic Drug	18	48	m,m	10	1998	20	19	2	1
Katzung	2017	8: Chemotherapeutic Drug	18	49	f	1	2013	5	4	2	0
Katzung	2017	8: Chemotherapeutic Drug	18	49	f	2	2012	6	5	2	0
Katzung	2017	8: Chemotherapeutic Drug	18	49	f	3	2013	5	4	2	0
Katzung	2017	8: Chemotherapeutic Drug	18	49	f	4	.	.	.	2	.
Katzung	2017	8: Chemotherapeutic Drug	18	49	f	5	2012	6	5	2	0
Katzung	2017	8: Chemotherapeutic Drug	18	49	f	6	2012	6	5	2	0
Katzung	2017	8: Chemotherapeutic Drug	18	50	m,f	1	2000	18	17	2	1
Katzung	2017	8: Chemotherapeutic Drug	18	50	m,f	2	2004	14	13	2	1
Katzung	2017	8: Chemotherapeutic Drug	18	50	m,f	3	2005	13	12	2	1
Katzung	2017	8: Chemotherapeutic Drug	18	50	m,f	4	2011	7	6	2	0
Katzung	2017	8: Chemotherapeutic Drug	18	50	m,f	5	2011	7	6	2	0
Katzung	2017	8: Chemotherapeutic Drug	18	50	m,f	6	2012	6	5	2	0
Katzung	2017	8: Chemotherapeutic Drug	18	50	m,f	7	2010	8	7	2	0
Katzung	2017	8: Chemotherapeutic Drug	18	50	m,f	8	2001	17	16	2	1
Katzung	2017	8: Chemotherapeutic Drug	18	50	m,f	9	2004	14	13	2	1
Katzung	2017	8: Chemotherapeutic Drug	18	50	m,f	10	1999	19	18	2	1
Katzung	2017	8: Chemotherapeutic Drug	18	51	m,m	1	2005	13	12	2	1
Katzung	2017	8: Chemotherapeutic Drug	18	51	m,m	2	2005	13	12	2	1
Katzung	2017	8: Chemotherapeutic Drug	18	51	m,m	3	2013	5	4	2	0
Katzung	2017	8: Chemotherapeutic Drug	18	51	m,m	4	2003	15	14	2	1
Katzung	2017	8: Chemotherapeutic Drug	18	51	m,m	5	2013	5	4	2	0
Katzung	2017	8: Chemotherapeutic Drug	18	51	m,m	6	2013	5	4	2	0
Katzung	2017	8: Chemotherapeutic Drug	18	51	m,m	7	2001	17	16	2	1
Katzung	2017	8: Chemotherapeutic Drug	18	51	m,m	8	2006	12	11	2	1
Katzung	2017	8: Chemotherapeutic Drug	18	51	m,m	9	1998	20	19	2	1
Katzung	2017	8: Chemotherapeutic Drug	18	51	m,m	10	2009	9	8	2	0
Katzung	2017	8: Chemotherapeutic Drug	18	51	m,m	11	2007	11	10	2	1
Katzung	2017	8: Chemotherapeutic Drug	18	51	m,m	12	2009	9	8	2	0
Katzung	2017	8: Chemotherapeutic Drug	18	51	m,m	13	2004	14	13	2	1
Katzung	2017	8: Chemotherapeutic Drug	18	51	m,m	14	2013	5	4	2	0
Katzung	2017	8: Chemotherapeutic Drug	18	51	m,m	15	2010	8	7	2	0
Katzung	2017	8: Chemotherapeutic Drug	18	51	m,m	16	2010	8	7	2	0
Katzung	2017	8: Chemotherapeutic Drug	18	51	m,m	17	2013	5	4	2	0
Katzung	2017	8: Chemotherapeutic Drug	18	51	m,m	18	2004	14	13	2	1
Katzung	2017	8: Chemotherapeutic Drug	18	51	m,m	19	2007	11	10	2	1
Katzung	2017	8: Chemotherapeutic Drug	18	52	m	1	2013	5	4	2	0
Katzung	2017	8: Chemotherapeutic Drug	18	52	m	2	2011	7	6	2	0
Katzung	2017	8: Chemotherapeutic Drug	18	52	m	3	2005	13	12	2	1
Katzung	2017	8: Chemotherapeutic Drug	18	52	m	4	2012	6	5	2	0
Katzung	2017	8: Chemotherapeutic Drug	18	52	m	5	2007	11	10	2	1
Katzung	2017	8: Chemotherapeutic Drug	18	52	m	6	2009	9	8	2	0
Katzung	2017	8: Chemotherapeutic Drug	18	52	m	7	2010	8	7	2	0
Katzung	2017	8: Chemotherapeutic Drug	18	52	m	8	2007	11	10	2	1
Katzung	2017	8: Chemotherapeutic Drug	18	52	m	9	2010	8	7	2	0
Katzung	2017	8: Chemotherapeutic Drug	18	52	m	10	2008	10	9	2	1
Katzung	2017	8: Chemotherapeutic Drug	18	52	m	11	2008	10	9	2	1
Katzung	2017	8: Chemotherapeutic Drug	18	52	m	12	2006	12	11	2	1
Katzung	2017	8: Chemotherapeutic Drug	18	52	m	13	2012	6	5	2	0
Katzung	2017	8: Chemotherapeutic Drug	18	52	m	14	2012	6	5	2	0
Katzung	2017	8: Chemotherapeutic Drug	18	52	m	15	2011	7	6	2	0
Katzung	2017	8: Chemotherapeutic Drug	18	52	m	16	2012	6	5	2	0
Katzung	2017	8: Chemotherapeutic Drug	18	52	m	17	2007	11	10	2	1
Katzung	2017	8: Chemotherapeutic Drug	18	52	m	18	2006	12	11	2	1
Katzung	2017	8: Chemotherapeutic Drug	18	52	m	19	2012	6	5	2	0
Katzung	2017	8: Chemotherapeutic Drug	18	52	m	20	2008	10	9	2	1
Katzung	2017	8: Chemotherapeutic Drug	18	52	m	21	2013	5	4	2	0
Katzung	2017	8: Chemotherapeutic Drug	18	52	m	22	2008	10	9	2	1
Katzung	2017	8: Chemotherapeutic Drug	18	52	m	23	2004	14	13	2	1
Katzung	2017	8: Chemotherapeutic Drug	18	52	m	24	2007	11	10	2	1
Katzung	2017	8: Chemotherapeutic Drug	18	52	m	25	2014	4	3	2	0
Katzung	2017	8: Chemotherapeutic Drug	18	52	m	26	2013	5	4	2	0
Katzung	2017	8: Chemotherapeutic Drug	18	52	m	27	2010	8	7	2	0
Katzung	2017	8: Chemotherapeutic Drug	18	52	m	28	2005	13	12	2	1
Katzung	2017	8: Chemotherapeutic Drug	18	52	m	29	2012	6	5	2	0
Katzung	2017	8: Chemotherapeutic Drug	18	52	m	30	2013	5	4	2	0
Katzung	2017	8: Chemotherapeutic Drug	18	52	m	31	2009	9	8	2	0
Katzung	2017	8: Chemotherapeutic Drug	18	52	m	32	2008	10	9	2	1
Katzung	2017	8: Chemotherapeutic Drug	18	52	m	33	2013	5	4	2	0
Katzung	2017	8: Chemotherapeutic Drug	18	52	m	34	2010	8	7	2	0
Katzung	2017	8: Chemotherapeutic Drug	18	52	m	35	2012	6	5	2	0
Katzung	2017	8: Chemotherapeutic Drug	18	52	m	36	2010	8	7	2	0
Katzung	2017	8: Chemotherapeutic Drug	18	52	m	37	2013	5	4	2	0
Katzung	2017	8: Chemotherapeutic Drug	18	52	m	38	2007	11	10	2	1
Katzung	2017	8: Chemotherapeutic Drug	18	52	m	39	2007	11	10	2	1
Katzung	2017	8: Chemotherapeutic Drug	18	52	m	40	2012	6	5	2	0
Katzung	2017	8: Chemotherapeutic Drug	18	52	m	41	2010	8	7	2	0
Katzung	2017	8: Chemotherapeutic Drug	18	52	m	42	2012	6	5	2	0
Katzung	2017	8: Chemotherapeutic Drug	18	52	m	43	2010	8	7	2	0
Katzung	2017	8: Chemotherapeutic Drug	18	52	m	44	2010	8	7	2	0
Katzung	2017	8: Chemotherapeutic Drug	18	52	m	45	2013	5	4	2	0
Katzung	2017	8: Chemotherapeutic Drug	18	52	m	46	2010	8	7	2	0
Katzung	2017	8: Chemotherapeutic Drug	18	52	m	47	2013	5	4	2	0
Katzung	2017	8: Chemotherapeutic Drug	18	52	m	48	2012	6	5	2	0
Katzung	2017	8: Chemotherapeutic Drug	18	52	m	49	2005	13	12	2	1
Katzung	2017	8: Chemotherapeutic Drug	18	52	m	50	2012	6	5	2	0
Katzung	2017	8: Chemotherapeutic Drug	18	52	m	51	2009	9	8	2	0
Katzung	2017	8: Chemotherapeutic Drug	18	52	m	52	2012	6	5	2	0
Katzung	2017	8: Chemotherapeutic Drug	18	52	m	53	2010	8	7	2	0
Katzung	2017	8: Chemotherapeutic Drug	18	52	m	54	2007	11	10	2	1
Katzung	2017	8: Chemotherapeutic Drug	18	52	m	55	2012	6	5	2	0
Katzung	2017	8: Chemotherapeutic Drug	18	52	m	56	2013	5	4	2	0
Katzung	2017	8: Chemotherapeutic Drug	18	52	m	57	2011	7	6	2	0
Katzung	2017	8: Chemotherapeutic Drug	18	52	m	58	2012	6	5	2	0
Katzung	2017	8: Chemotherapeutic Drug	18	52	m	59	2010	8	7	2	0
Katzung	2017	8: Chemotherapeutic Drug	18	52	m	60	2012	6	5	2	0
Katzung	2017	8: Chemotherapeutic Drug	18	52	m	61	2010	8	7	2	0
Katzung	2017	8: Chemotherapeutic Drug	18	52	m	62	2010	8	7	2	0
Katzung	2017	8: Chemotherapeutic Drug	18	52	m	63	2010	8	7	2	0
Katzung	2017	8: Chemotherapeutic Drug	18	53	m	1	2004	14	13	2	1
Katzung	2017	8: Chemotherapeutic Drug	18	53	m	2	2008	10	9	2	1
Katzung	2017	8: Chemotherapeutic Drug	18	53	m	3	2006	12	11	2	1
Katzung	2017	8: Chemotherapeutic Drug	18	53	m	4	2007	11	10	2	1
Katzung	2017	8: Chemotherapeutic Drug	18	53	m	5	2012	6	5	2	0
Katzung	2017	8: Chemotherapeutic Drug	18	53	m	6	2012	6	5	2	0
Katzung	2017	8: Chemotherapeutic Drug	18	53	m	7	2007	11	10	2	1
Katzung	2017	8: Chemotherapeutic Drug	18	53	m	8	2013	5	4	2	0
Katzung	2017	8: Chemotherapeutic Drug	18	53	m	9	2013	5	4	2	0
Katzung	2017	8: Chemotherapeutic Drug	18	53	m	10	2006	12	11	2	1
Katzung	2017	8: Chemotherapeutic Drug	18	53	m	11	2012	6	5	2	0
Katzung	2017	8: Chemotherapeutic Drug	18	53	m	12	2012	6	5	2	0
Katzung	2017	8: Chemotherapeutic Drug	18	53	m	13	2012	6	5	2	0
Katzung	2017	8: Chemotherapeutic Drug	18	53	m	14	2011	7	6	2	0
Katzung	2017	8: Chemotherapeutic Drug	18	53	m	15	2008	10	9	2	1
Katzung	2017	8: Chemotherapeutic Drug	18	53	m	16	2010	8	7	2	0
Katzung	2017	8: Chemotherapeutic Drug	18	53	m	17	2012	6	5	2	0
Katzung	2017	8: Chemotherapeutic Drug	18	53	m	18	2012	6	5	2	0
Katzung	2017	8: Chemotherapeutic Drug	18	53	m	19	2008	10	9	2	1
Katzung	2017	8: Chemotherapeutic Drug	18	53	m	20	2012	6	5	2	0
Katzung	2017	8: Chemotherapeutic Drug	18	53	m	21	2012	6	5	2	0
Katzung	2017	8: Chemotherapeutic Drug	18	53	m	22	2011	7	6	2	0
Katzung	2017	8: Chemotherapeutic Drug	18	53	m	23	2007	11	10	2	1
Katzung	2017	8: Chemotherapeutic Drug	18	53	m	24	2007	11	10	2	1
Katzung	2017	8: Chemotherapeutic Drug	18	53	m	25	2012	6	5	2	0
Katzung	2017	8: Chemotherapeutic Drug	18	53	m	26	2011	7	6	2	0
Katzung	2017	8: Chemotherapeutic Drug	18	53	m	27	2008	10	9	2	1
Katzung	2017	8: Chemotherapeutic Drug	18	53	m	28	2010	8	7	2	0
Katzung	2017	8: Chemotherapeutic Drug	18	53	m	29	2005	13	12	2	1
Katzung	2017	8: Chemotherapeutic Drug	18	53	m	30	2007	11	10	2	1
Katzung	2017	8: Chemotherapeutic Drug	18	54	m,m	1	2014	4	3	2	0
Katzung	2017	8: Chemotherapeutic Drug	18	54	m,m	2	2009	9	8	2	0
Katzung	2017	8: Chemotherapeutic Drug	18	54	m,m	3	2011	7	6	2	0
Katzung	2017	8: Chemotherapeutic Drug	18	54	m,m	4	2013	5	4	2	0
Katzung	2017	8: Chemotherapeutic Drug	18	54	m,m	5	2011	7	6	2	0
Katzung	2017	8: Chemotherapeutic Drug	18	54	m,m	6	2009	9	8	2	0
Katzung	2017	8: Chemotherapeutic Drug	18	54	m,m	7	2010	8	7	2	0
Katzung	2017	8: Chemotherapeutic Drug	18	54	m,m	8	2001	17	16	2	1
Katzung	2017	8: Chemotherapeutic Drug	18	54	m,m	9	2007	11	10	2	1
Katzung	2017	8: Chemotherapeutic Drug	18	54	m,m	10	2006	12	11	2	1
Katzung	2017	8: Chemotherapeutic Drug	18	54	m,m	11	2008	10	9	2	1
Katzung	2017	8: Chemotherapeutic Drug	18	54	m,m	12	2010	8	7	2	0
Katzung	2017	8: Chemotherapeutic Drug	18	54	m,m	13	2010	8	7	2	0
Katzung	2017	8: Chemotherapeutic Drug	18	54	m,m	14	2013	5	4	2	0
Katzung	2017	8: Chemotherapeutic Drug	18	54	m,m	15	2008	10	9	2	1
Katzung	2017	8: Chemotherapeutic Drug	18	54	m,m	16	2008	10	9	2	1
Katzung	2017	8: Chemotherapeutic Drug	18	55	m,f	1	2010	8	7	2	0
Katzung	2017	8: Chemotherapeutic Drug	18	55	m,f	2	2009	9	8	2	0
Katzung	2017	8: Chemotherapeutic Drug	18	55	m,f	3	2014	4	3	2	0
Katzung	2017	8: Chemotherapeutic Drug	18	55	m,f	4	2008	10	9	2	1
Katzung	2017	8: Chemotherapeutic Drug	18	55	m,f	5	2010	8	7	2	0
Katzung	2017	8: Chemotherapeutic Drug	18	55	m,f	6	2010	8	7	2	0
Katzung	2017	8: Chemotherapeutic Drug	18	55	m,f	7	2010	8	7	2	0
Katzung	2017	8: Chemotherapeutic Drug	18	55	m,f	8	2010	8	7	2	0
Katzung	2017	8: Chemotherapeutic Drug	18	55	m,f	9	2009	9	8	2	0
Katzung	2017	8: Chemotherapeutic Drug	18	55	m,f	10	2010	8	7	2	0
Katzung	2017	8: Chemotherapeutic Drug	18	55	m,f	11	2010	8	7	2	0
Katzung	2017	8: Chemotherapeutic Drug	18	55	m,f	12	2010	8	7	2	0
Katzung	2017	8: Chemotherapeutic Drug	18	55	m,f	13	2010	8	7	2	0
Katzung	2017	8: Chemotherapeutic Drug	18	55	m,f	14	2013	5	4	2	0
Katzung	2017	8: Chemotherapeutic Drug	18	55	m,f	15	2009	9	8	2	0
Katzung	2017	8: Chemotherapeutic Drug	18	55	m,f	16	2010	8	7	2	0
Katzung	2017	8: Chemotherapeutic Drug	18	55	m,f	17	2010	8	7	2	0
Katzung	2017	8: Chemotherapeutic Drug	18	55	m,f	18	2009	9	8	2	0
Katzung	2017	8: Chemotherapeutic Drug	18	55	m,f	19	2010	8	7	2	0
Katzung	2017	8: Chemotherapeutic Drug	18	55	m,f	20	2009	9	8	2	0
Katzung	2017	8: Chemotherapeutic Drug	18	55	m,f	21	2010	8	7	2	0
Katzung	2017	8: Chemotherapeutic Drug	18	55	m,f	22	2010	8	7	2	0
Katzung	2017	8: Chemotherapeutic Drug	18	55	m,f	23	2014	4	3	2	0
Katzung	2017	8: Chemotherapeutic Drug	18	55	m,f	24	2010	8	7	2	0
Katzung	2017	8: Chemotherapeutic Drug	18	55	m,f	25	2010	8	7	2	0
Katzung	2017	8: Chemotherapeutic Drug	18	55	m,f	26	2010	8	7	2	0
Katzung	2017	8: Chemotherapeutic Drug	18	55	m,f	27	2010	8	7	2	0
Katzung	2017	8: Chemotherapeutic Drug	18	55	m,f	28	2014	4	3	2	0
Katzung	2017	8: Chemotherapeutic Drug	18	55	m,f	29	2010	8	7	2	0
Katzung	2017	8: Chemotherapeutic Drug	18	55	m,f	30	2010	8	7	2	0
Katzung	2017	9: Toxicology	19	56	m	1	2012	6	5	2	0
Katzung	2017	9: Toxicology	19	56	m	2	2005	13	12	2	1
Katzung	2017	9: Toxicology	19	56	m	3	2013	5	4	2	0
Katzung	2017	9: Toxicology	19	56	m	4	2013	5	4	2	0
Katzung	2017	9: Toxicology	19	56	m	5	2009	9	8	2	0
Katzung	2017	9: Toxicology	19	56	m	6	2013	5	4	2	0
Katzung	2017	9: Toxicology	19	56	m	7	2013	5	4	2	0
Katzung	2017	9: Toxicology	19	56	m	8	2012	6	5	2	0
Katzung	2017	9: Toxicology	19	56	m	9	2011	7	6	2	0
Katzung	2017	9: Toxicology	19	56	m	10	2001	17	16	2	1
Katzung	2017	9: Toxicology	19	56	m	11	1984	34	33	2	1
Katzung	2017	9: Toxicology	19	56	m	12	2013	5	4	2	0
Katzung	2017	9: Toxicology	19	56	m	13	1999	19	18	2	1
Katzung	2017	9: Toxicology	19	56	m	14	2003	15	14	2	1
Katzung	2017	9: Toxicology	19	56	m	15	2013	5	4	2	0
Katzung	2017	9: Toxicology	19	56	m	16	2013	5	4	2	0
Katzung	2017	9: Toxicology	19	56	m	17	2002	16	15	2	1
Katzung	2017	9: Toxicology	19	56	m	18	2012	6	5	2	0
Katzung	2017	9: Toxicology	19	56	m	19	2004	14	13	2	1
Katzung	2017	9: Toxicology	19	56	m	20	2000	18	17	2	1
Katzung	2017	9: Toxicology	19	56	m	21	2010	8	7	2	0
Katzung	2017	9: Toxicology	19	56	m	22	2005	13	12	2	1
Katzung	2017	9: Toxicology	19	56	m	23	2012	6	5	2	0
Katzung	2017	9: Toxicology	19	56	m	24	2006	12	11	2	1
Katzung	2017	9: Toxicology	19	56	m	25	2013	5	4	2	0
Katzung	2017	9: Toxicology	19	56	m	26	2013	5	4	2	0
Katzung	2017	9: Toxicology	19	56	m	27	2010	8	7	2	0
Katzung	2017	9: Toxicology	19	56	m	28	2000	18	17	2	1
Katzung	2017	9: Toxicology	19	56	m	29	2006	12	11	2	1
Katzung	2017	9: Toxicology	19	56	m	30	2014	4	3	2	0
Katzung	2017	9: Toxicology	19	56	m	31	2007	11	10	2	1
Katzung	2017	9: Toxicology	19	56	m	32	2012	6	5	2	0
Katzung	2017	9: Toxicology	19	56	m	33	1993	25	24	2	1
Katzung	2017	9: Toxicology	19	56	m	34	2002	16	15	2	1
Katzung	2017	9: Toxicology	19	56	m	35	2011	7	6	2	0
Katzung	2017	9: Toxicology	19	56	m	36	2000	18	17	2	1
Katzung	2017	9: Toxicology	19	56	m	37	2012	6	5	2	0
Katzung	2017	9: Toxicology	19	56	m	38	2013	5	4	2	0
Katzung	2017	9: Toxicology	19	56	m	39	2013	5	4	2	0
Katzung	2017	9: Toxicology	19	56	m	40	2013	5	4	2	0
Katzung	2017	9: Toxicology	19	56	m	41	1990	28	27	2	1
Katzung	2017	9: Toxicology	19	57	m	1	2012	6	5	2	0
Katzung	2017	9: Toxicology	19	57	m	2	2010	8	7	2	0
Katzung	2017	9: Toxicology	19	57	m	3	2009	9	8	2	0
Katzung	2017	9: Toxicology	19	57	m	4	2010	8	7	2	0
Katzung	2017	9: Toxicology	19	57	m	5	2013	5	4	2	0
Katzung	2017	9: Toxicology	19	57	m	6	2011	7	6	2	0
Katzung	2017	9: Toxicology	19	57	m	7	2007	11	10	2	1
Katzung	2017	9: Toxicology	19	57	m	8	2005	13	12	2	1
Katzung	2017	9: Toxicology	19	57	m	9	2009	9	8	2	0
Katzung	2017	9: Toxicology	19	57	m	10	2009	9	8	2	0
Katzung	2017	9: Toxicology	19	57	m	11	2011	7	6	2	0
Katzung	2017	9: Toxicology	19	57	m	12	2006	12	11	2	1
Katzung	2017	9: Toxicology	19	57	m	13	2013	5	4	2	0
Katzung	2017	9: Toxicology	19	57	m	14	2013	5	4	2	0
Katzung	2017	9: Toxicology	19	57	m	15	2010	8	7	2	0
Katzung	2017	9: Toxicology	19	57	m	16	2009	9	8	2	0
Katzung	2017	9: Toxicology	19	57	m	17	2007	11	10	2	1
Katzung	2017	9: Toxicology	19	57	m	18	2009	9	8	2	0
Katzung	2017	9: Toxicology	19	57	m	19	2012	6	5	2	0
Katzung	2017	9: Toxicology	19	57	m	20	.	.	.	2	.
Katzung	2017	9: Toxicology	19	57	m	21	2012	6	5	2	0
Katzung	2017	9: Toxicology	19	57	m	22	2010	8	7	2	0
Katzung	2017	9: Toxicology	19	57	m	23	2010	8	7	2	0
Katzung	2017	9: Toxicology	19	57	m	24	2008	10	9	2	1
Katzung	2017	9: Toxicology	19	57	m	25	2008	10	9	2	1
Katzung	2017	9: Toxicology	19	57	m	26	2010	8	7	2	0
Katzung	2017	9: Toxicology	19	57	m	27	2009	9	8	2	0
Katzung	2017	9: Toxicology	19	57	m	28	2003	15	14	2	1
Katzung	2017	9: Toxicology	19	57	m	29	2014	4	3	2	0
Katzung	2017	9: Toxicology	19	57	m	30	2010	8	7	2	0
Katzung	2017	9: Toxicology	19	57	m	31	2013	5	4	2	0
Katzung	2017	9: Toxicology	19	57	m	32	2013	5	4	2	0
Katzung	2017	9: Toxicology	19	57	m	33	2004	14	13	2	1
Katzung	2017	9: Toxicology	19	58	m	1	2004	14	13	2	1
Katzung	2017	9: Toxicology	19	58	m	2	2010	8	7	2	0
Katzung	2017	9: Toxicology	19	58	m	3	2011	7	6	2	0
Katzung	2017	9: Toxicology	19	58	m	4	.	.	.	2	.
Katzung	2017	10: Special Topics	20	59	m	1	2005	13	12	2	1
Katzung	2017	10: Special Topics	20	59	m	2	2011	7	6	2	0
Katzung	2017	10: Special Topics	20	59	m	3	2010	8	7	2	0
Katzung	2017	10: Special Topics	20	59	m	4	2002	16	15	2	1
Katzung	2017	10: Special Topics	20	59	m	5	.	.	.	2	.
Katzung	2017	10: Special Topics	20	59	m	6	2001	17	16	2	1
Katzung	2017	10: Special Topics	20	59	m	7	2000	18	17	2	1
Katzung	2017	10: Special Topics	20	59	m	8	2003	15	14	2	1
Katzung	2017	10: Special Topics	20	59	m	9	2006	12	11	2	1
Katzung	2017	10: Special Topics	20	59	m	10	2002	16	15	2	1
Katzung	2017	10: Special Topics	20	59	m	11	2012	6	5	2	0
Katzung	2017	10: Special Topics	20	59	m	12	1990	28	27	2	1
Katzung	2017	10: Special Topics	20	59	m	13	1998	20	19	2	1
Katzung	2017	10: Special Topics	20	59	m	14	2013	5	4	2	0
Katzung	2017	10: Special Topics	20	59	m	15	1998	20	19	2	1
Katzung	2017	10: Special Topics	20	59	m	16	2009	9	8	2	0
Katzung	2017	10: Special Topics	20	59	m	17	2013	5	4	2	0
Katzung	2017	10: Special Topics	20	59	m	18	2002	16	15	2	1
Katzung	2017	10: Special Topics	20	59	m	19	1992	26	25	2	1
Katzung	2017	10: Special Topics	20	59	m	20	2014	4	3	2	0
Katzung	2017	10: Special Topics	20	59	m	21	2005	13	12	2	1
Katzung	2017	10: Special Topics	20	59	m	22	2002	16	15	2	1
Katzung	2017	10: Special Topics	20	60	m	1	2011	7	6	2	0
Katzung	2017	10: Special Topics	20	60	m	2	2006	12	11	2	1
Katzung	2017	10: Special Topics	20	60	m	3	2005	13	12	2	1
Katzung	2017	10: Special Topics	20	60	m	4	2009	9	8	2	0
Katzung	2017	10: Special Topics	20	60	m	5	2002	16	15	2	1
Katzung	2017	10: Special Topics	20	60	m	6	1976	42	41	2	1
Katzung	2017	10: Special Topics	20	60	m	7	2002	16	15	2	1
Katzung	2017	10: Special Topics	20	60	m	8	2002	16	15	2	1
Katzung	2017	10: Special Topics	20	60	m	9	2013	5	4	2	0
Katzung	2017	10: Special Topics	20	60	m	10	2002	16	15	2	1
Katzung	2017	10: Special Topics	20	60	m	11	2012	6	5	2	0
Katzung	2017	10: Special Topics	20	60	m	12	2011	7	6	2	0
Katzung	2017	10: Special Topics	20	60	m	13	2014	4	3	2	0
Katzung	2017	10: Special Topics	20	60	m	14	2008	10	9	2	1
Katzung	2017	10: Special Topics	20	60	m	15	2013	5	4	2	0
Katzung	2017	10: Special Topics	20	60	m	16	2006	12	11	2	1
Katzung	2017	10: Special Topics	20	60	m	17	2012	6	5	2	0
Katzung	2017	10: Special Topics	20	60	m	18	2006	12	11	2	1
Katzung	2017	10: Special Topics	20	60	m	19	2005	13	12	2	1
Katzung	2017	10: Special Topics	20	60	m	20	2013	5	4	2	0
Katzung	2017	10: Special Topics	20	60	m	21	2006	12	11	2	1
Katzung	2017	10: Special Topics	20	60	m	22	2011	7	6	2	0
Katzung	2017	10: Special Topics	20	60	m	23	2014	4	3	2	0
Katzung	2017	10: Special Topics	20	60	m	24	2008	10	9	2	1
Katzung	2017	10: Special Topics	20	60	m	25	2011	7	6	2	0
Katzung	2017	10: Special Topics	20	60	m	26	2006	12	11	2	1
Katzung	2017	10: Special Topics	20	60	m	27	2002	16	15	2	1
Katzung	2017	10: Special Topics	20	60	m	28	2005	13	12	2	1
Katzung	2017	10: Special Topics	20	60	m	29	2005	13	12	2	1
Katzung	2017	10: Special Topics	20	60	m	30	2010	8	7	2	0
Katzung	2017	10: Special Topics	20	60	m	31	2006	12	11	2	1
Katzung	2017	10: Special Topics	20	60	m	32	2002	16	15	2	1
Katzung	2017	10: Special Topics	20	61	m,m	1	2005	13	12	2	1
Katzung	2017	10: Special Topics	20	61	m,m	2	2004	14	13	2	1
Katzung	2017	10: Special Topics	20	61	m,m	3	2007	11	10	2	1
Katzung	2017	10: Special Topics	20	61	m,m	4	2014	4	3	2	0
Katzung	2017	10: Special Topics	20	61	m,m	5	2005	13	12	2	1
Katzung	2017	10: Special Topics	20	61	m,m	6	2007	11	10	2	1
Katzung	2017	10: Special Topics	20	61	m,m	7	2007	11	10	2	1
Katzung	2017	10: Special Topics	20	61	m,m	8	1988	30	29	2	1
Katzung	2017	10: Special Topics	20	61	m,m	9	2013	5	4	2	0
Katzung	2017	10: Special Topics	20	61	m,m	10	1999	19	18	2	1
Katzung	2017	10: Special Topics	20	61	m,m	11	2002	16	15	2	1
Katzung	2017	10: Special Topics	20	61	m,m	12	2002	16	15	2	1
Katzung	2017	10: Special Topics	20	61	m,m	13	2002	16	15	2	1
Katzung	2017	10: Special Topics	20	61	m,m	14	2013	5	4	2	0
Katzung	2017	10: Special Topics	20	62	m	1	2013	5	4	2	0
Katzung	2017	10: Special Topics	20	62	m	2	2013	5	4	2	0
Katzung	2017	10: Special Topics	20	62	m	3	2012	6	5	2	0
Katzung	2017	10: Special Topics	20	62	m	4	2013	5	4	2	0
Katzung	2017	10: Special Topics	20	62	m	5	2012	6	5	2	0
Katzung	2017	10: Special Topics	20	62	m	6	2013	5	4	2	0
Katzung	2017	10: Special Topics	20	62	m	7	2013	5	4	2	0
Katzung	2017	10: Special Topics	20	62	m	8	2012	6	5	2	0
Katzung	2017	10: Special Topics	20	62	m	9	2013	5	4	2	0
Katzung	2017	10: Special Topics	20	62	m	10	2013	5	4	2	0
Katzung	2017	10: Special Topics	20	62	m	11	2013	5	4	2	0
Katzung	2017	10: Special Topics	20	62	m	12	2012	6	5	2	0
Katzung	2017	10: Special Topics	20	62	m	13	2010	8	7	2	0
Katzung	2017	10: Special Topics	20	62	m	14	2013	5	4	2	0
Katzung	2017	10: Special Topics	20	62	m	15	2013	5	4	2	0
Katzung	2017	10: Special Topics	20	62	m	16	2012	6	5	2	0
Katzung	2017	10: Special Topics	20	62	m	17	2013	5	4	2	0
Katzung	2017	10: Special Topics	20	62	m	18	2012	6	5	2	0
Katzung	2017	10: Special Topics	20	62	m	19	2011	7	6	2	0
Katzung	2017	10: Special Topics	20	62	m	20	2012	6	5	2	0
Katzung	2017	10: Special Topics	20	62	m	21	2012	6	5	2	0
Katzung	2017	10: Special Topics	20	62	m	22	2014	4	3	2	0
Katzung	2017	10: Special Topics	20	62	m	23	2009	9	8	2	0
Katzung	2017	10: Special Topics	20	62	m	24	2011	7	6	2	0
Katzung	2017	10: Special Topics	20	62	m	25	2012	6	5	2	0
Katzung	2017	10: Special Topics	20	62	m	26	2010	8	7	2	0
Katzung	2017	10: Special Topics	20	62	m	27	2011	7	6	2	0
Katzung	2017	10: Special Topics	20	62	m	28	2010	8	7	2	0
Katzung	2017	10: Special Topics	20	62	m	29	2012	6	5	2	0
Katzung	2017	10: Special Topics	20	62	m	30	2010	8	7	2	0
Katzung	2017	10: Special Topics	20	62	m	31	2012	6	5	2	0
Katzung	2017	10: Special Topics	20	62	m	32	2011	7	6	2	0
Katzung	2017	10: Special Topics	20	62	m	33	2012	6	5	2	0
Katzung	2017	10: Special Topics	20	62	m	34	2011	7	6	2	0
Katzung	2017	10: Special Topics	20	62	m	35	2012	6	5	2	0
Katzung	2017	10: Special Topics	20	62	m	36	2008	10	9	2	1
Katzung	2017	10: Special Topics	20	62	m	37	2010	8	7	2	0
Katzung	2017	10: Special Topics	20	62	m	38	2012	6	5	2	0
Katzung	2017	10: Special Topics	20	62	m	39	2010	8	7	2	0
Katzung	2017	10: Special Topics	20	62	m	40	2012	6	5	2	0
Katzung	2017	10: Special Topics	20	62	m	41	2013	5	4	2	0
Katzung	2017	10: Special Topics	20	62	m	42	2010	8	7	2	0
Katzung	2017	10: Special Topics	20	62	m	43	2010	8	7	2	0
Katzung	2017	10: Special Topics	20	62	m	44	2011	7	6	2	0
Katzung	2017	10: Special Topics	20	62	m	45	2012	6	5	2	0
Katzung	2017	10: Special Topics	20	62	m	46	2013	5	4	2	0
Katzung	2017	10: Special Topics	20	62	m	47	2010	8	7	2	0
Katzung	2017	10: Special Topics	20	62	m	48	2011	7	6	2	0
Katzung	2017	10: Special Topics	20	62	m	49	2012	6	5	2	0
Katzung	2017	10: Special Topics	20	62	m	50	2012	6	5	2	0
Katzung	2017	10: Special Topics	20	62	m	51	2010	8	7	2	0
Katzung	2017	10: Special Topics	20	62	m	52	2012	6	5	2	0
Katzung	2017	10: Special Topics	20	62	m	53	2014	4	3	2	0
Katzung	2017	10: Special Topics	20	62	m	54	2014	4	3	2	0
Katzung	2017	10: Special Topics	20	62	m	55	2013	5	4	2	0
Katzung	2017	10: Special Topics	20	62	m	56	2010	8	7	2	0
Katzung	2017	10: Special Topics	20	62	m	57	2011	7	6	2	0
Katzung	2017	10: Special Topics	20	62	m	58	2003	15	14	2	1
Katzung	2017	10: Special Topics	20	62	m	59	2012	6	5	2	0
Katzung	2017	10: Special Topics	20	62	m	60	2010	8	7	2	0
Katzung	2017	10: Special Topics	20	62	m	61	2012	6	5	2	0
Katzung	2017	10: Special Topics	20	62	m	62	2012	6	5	2	0
Katzung	2017	10: Special Topics	20	63	f	1	2012	6	5	2	0
Katzung	2017	10: Special Topics	20	63	f	2	.	.	.	2	.
Katzung	2017	10: Special Topics	20	63	f	3	2011	7	6	2	0
Katzung	2017	10: Special Topics	20	63	f	4	2014	4	3	2	0
Katzung	2017	10: Special Topics	20	63	f	5	2014	4	3	2	0
Katzung	2017	10: Special Topics	20	63	f	6	.	.	.	2	.
Katzung	2017	10: Special Topics	20	64	f,f	1	2009	9	8	2	0
Katzung	2017	10: Special Topics	20	64	f,f	2	2005	13	12	2	1
Katzung	2017	10: Special Topics	20	64	f,f	3	2009	9	8	2	0
Katzung	2017	10: Special Topics	20	64	f,f	4	2009	9	8	2	0
Katzung	2017	10: Special Topics	20	64	f,f	5	2005	13	12	2	1
Katzung	2017	10: Special Topics	20	64	f,f	6	2004	14	13	2	1
Katzung	2017	10: Special Topics	20	64	f,f	7	2007	11	10	2	1
Katzung	2017	10: Special Topics	20	64	f,f	8	2013	5	4	2	0
Katzung	2017	10: Special Topics	20	64	f,f	9	2013	5	4	2	0
Katzung	2017	10: Special Topics	20	64	f,f	10	2012	6	5	2	0
Katzung	2017	10: Special Topics	20	64	f,f	11	2002	16	15	2	1
Katzung	2017	10: Special Topics	20	64	f,f	12	2009	9	8	2	0
Katzung	2017	10: Special Topics	20	64	f,f	13	2012	6	5	2	0
Katzung	2017	10: Special Topics	20	64	f,f	14	2012	6	5	2	0
Katzung	2017	10: Special Topics	20	64	f,f	15	2010	8	7	2	0
Katzung	2017	10: Special Topics	20	64	f,f	16	2012	6	5	2	0
Katzung	2017	10: Special Topics	20	64	f,f	17	2014	4	3	2	0
Katzung	2017	10: Special Topics	20	64	f,f	18	2013	5	4	2	0
Katzung	2017	10: Special Topics	20	64	f,f	19	2009	9	8	2	0
Katzung	2017	10: Special Topics	20	64	f,f	20	2008	10	9	2	1
Katzung	2017	10: Special Topics	20	64	f,f	21	2011	7	6	2	0
Katzung	2017	10: Special Topics	20	64	f,f	22	2012	6	5	2	0
Katzung	2017	10: Special Topics	20	64	f,f	23	.	.	.	2	.
Katzung	2017	10: Special Topics	20	64	f,f	24	2013	5	4	2	0
Katzung	2017	10: Special Topics	20	64	f,f	25	2013	5	4	2	0
Katzung	2017	10: Special Topics	20	64	f,f	26	2013	5	4	2	0
Katzung	2017	10: Special Topics	20	64	f,f	27	2007	11	10	2	1
Katzung	2017	10: Special Topics	20	64	f,f	28	2008	10	9	2	1
Katzung	2017	10: Special Topics	20	64	f,f	29	2009	9	8	2	0
Katzung	2017	10: Special Topics	20	64	f,f	30	2012	6	5	2	0
Katzung	2017	10: Special Topics	20	64	f,f	31	2013	5	4	2	0
Katzung	2017	10: Special Topics	20	64	f,f	32	2011	7	6	2	0
Katzung	2017	10: Special Topics	20	64	f,f	33	2010	8	7	2	0
Katzung	2017	10: Special Topics	20	64	f,f	34	2010	8	7	2	0
Katzung	2017	10: Special Topics	20	64	f,f	35	2010	8	7	2	0
Katzung	2017	10: Special Topics	20	64	f,f	36	2012	6	5	2	0
Katzung	2017	10: Special Topics	20	64	f,f	37	2012	6	5	2	0
Katzung	2017	10: Special Topics	20	64	f,f	38	2012	6	5	2	0
Katzung	2017	10: Special Topics	20	64	f,f	39	2010	8	7	2	0
Katzung	2017	10: Special Topics	20	64	f,f	40	2013	5	4	2	0
Katzung	2017	10: Special Topics	20	64	f,f	41	2012	6	5	2	0
Katzung	2017	10: Special Topics	20	65	m,m	1	2008	10	9	2	1
Katzung	2017	10: Special Topics	20	65	m,m	2	2006	12	11	2	1
Katzung	2017	10: Special Topics	20	65	m,m	3	2011	7	6	2	0
Katzung	2017	10: Special Topics	20	65	m,m	4	2011	7	6	2	0
Katzung	2017	10: Special Topics	20	65	m,m	5	2008	10	9	2	1
Katzung	2017	10: Special Topics	20	65	m,m	6	2005	13	12	2	1
Katzung	2017	10: Special Topics	20	65	m,m	7	.	.	.	2	.
Katzung	2017	10: Special Topics	20	65	m,m	8	1975	43	42	2	1
Katzung	2017	10: Special Topics	20	65	m,m	9	2008	10	9	2	1
Katzung	2017	10: Special Topics	20	65	m,m	10	.	.	.	2	.
Katzung	2017	10: Special Topics	20	65	m,m	11	2006	12	11	2	1
Katzung	2017	10: Special Topics	20	65	m,m	12	2014	4	3	2	0
Katzung	2017	10: Special Topics	20	65	m,m	13	2005	13	12	2	1
Katzung	2017	10: Special Topics	20	66	m	1	2009	9	8	2	0
Katzung	2017	10: Special Topics	20	66	m	2	2012	6	5	2	0
Katzung	2017	10: Special Topics	20	66	m	3	2005	13	12	2	1
Katzung	2017	10: Special Topics	20	66	m	4	2013	5	4	2	0
Katzung	2017	10: Special Topics	20	66	m	5	2014	4	3	2	0
Katzung	2017	10: Special Topics	20	66	m	6	2013	5	4	2	0
Katzung	2017	10: Special Topics	20	66	m	7	2007	11	10	2	1
Katzung	2017	10: Special Topics	20	66	m	8	2012	6	5	2	0
Katzung	2017	10: Special Topics	20	66	m	9	2003	15	14	2	1
Katzung	2017	10: Special Topics	20	66	m	10	2006	12	11	2	1
Katzung	2017	10: Special Topics	20	66	m	11	2003	15	14	2	1
Katzung	2017	10: Special Topics	20	66	m	12	2008	10	9	2	1
Katzung	2017	10: Special Topics	20	66	m	13	2013	5	4	2	0
Katzung	2017	10: Special Topics	20	66	m	14	2011	7	6	2	0
Katzung	2017	10: Special Topics	20	66	m	15	2009	9	8	2	0
Katzung	2017	10: Special Topics	20	66	m	16	2003	15	14	2	1
Katzung	2017	10: Special Topics	20	.	m,m	1	2001	17	16	2	1
Katzung	2017	10: Special Topics	20	.	m,m	2	2012	6	5	2	0
Katzung	2017	10: Special Topics	20	.	m,m	3	2001	17	16	2	1
Katzung	2017	10: Special Topics	20	.	m,m	4	.	.	.	2	.
Katzung	2017	10: Special Topics	20	.	m,m	5	2013	5	4	2	0
Katzung	2017	10: Special Topics	20	.	m,m	6	2001	17	16	2	1
Katzung	2017	10: Special Topics	20	.	m,m	7	2001	17	16	2	1
Katzung	2017	10: Special Topics	20	.	m,m	8	2002	16	15	2	1
Katzung	2017	10: Special Topics	20	.	m,m	9	2011	7	6	2	0
Katzung	2017	10: Special Topics	20	.	m,m	10	2006	12	11	2	1
Katzung	2017	10: Special Topics	20	.	m,m	11	2000	18	17	2	1
Katzung	2017	10: Special Topics	20	.	m,m	12	2009	9	8	2	0
Katzung	2017	10: Special Topics	20	.	m,m	13	2012	6	5	2	0
